# Supplementary material for: Digital marketing program design based on abnormal consumer behavior data classification and improved homomorphic encryption algorithm
Source: PeerJ Comput Sci. 2023 Nov 29;9:e1690. doi: 10.7717/peerj-cs.1690 (PMC10703031; doi:10.7717/peerj-cs.1690)
Supplement: Supplemental Information 1 [file peerj-cs-09-1690-s001.zip]

Archive with 484 entries (434 files):
- code/build_wheel_entrypoint.sh
- code/docs/
- code/docs/_static/
- code/docs/_static/css/
- code/docs/_static/css/custom.css
- code/docs/_static/favicon.ico
- code/docs/_static/logo.png
- code/docs/_static/logo-dark.png
- code/docs/conf.py
- code/docs/development/
- code/docs/development/_img/
- code/docs/development/_img/matrix_matmul.png
- code/docs/development/_img/matrix_op.png
- code/docs/development/_img/phe_spi.png
- code/docs/development/arch.rst
- code/docs/development/index.rst
- code/docs/development/phe_dev.rst
- code/docs/getting_started/
- code/docs/getting_started/_img/
- code/docs/getting_started/_img/batch_encoding.png
- code/docs/getting_started/_img/heu_client_server.png
- code/docs/getting_started/_img/obj_type.png
- code/docs/getting_started/algo_choice.rst
- code/docs/getting_started/faq.rst
- code/docs/getting_started/index.rst
- code/docs/getting_started/installation.rst
- code/docs/getting_started/numpy.rst
- code/docs/getting_started/quick_start.rst
- code/docs/index.rst
- code/docs/make.bat
- code/docs/Makefile
- code/docs/readme.md
- code/docs/references/
- code/docs/references/_img/
- code/docs/references/_img/0_2_flow.png
- code/docs/references/_img/0_3_encoder.png
- code/docs/references/_img/0_3_flow.png
- code/docs/references/index.rst
- code/docs/references/numpy_api.rst
- code/docs/references/phe_api.rst
- code/docs/references/upgrade_guide.rst
- code/docs/requirements.txt
- code/heu/
- code/heu/BUILD.bazel
- code/heu/experimental/
- code/heu/experimental/gemini-rlwe/
- code/heu/experimental/gemini-rlwe/a2h.cc
- code/heu/experimental/gemini-rlwe/a2h.h
- code/heu/experimental/gemini-rlwe/a2h_test.cc
- code/heu/experimental/gemini-rlwe/BUILD.bazel
- code/heu/experimental/gemini-rlwe/lwe_ct.cc
- code/heu/experimental/gemini-rlwe/lwe_decryptor.cc
- code/heu/experimental/gemini-rlwe/lwe_decryptor.h
- code/heu/experimental/gemini-rlwe/lwe_secret_key.cc
- code/heu/experimental/gemini-rlwe/lwe_types.h
- code/heu/experimental/gemini-rlwe/matvec.cc
- code/heu/experimental/gemini-rlwe/matvec.h
- code/heu/experimental/gemini-rlwe/matvec_test.cc
- code/heu/experimental/gemini-rlwe/modswitch_helper.cc
- code/heu/experimental/gemini-rlwe/modswitch_helper.h
- code/heu/experimental/gemini-rlwe/modswitch_helper_test.cc
- code/heu/experimental/gemini-rlwe/poly_encoder.cc
- code/heu/experimental/gemini-rlwe/poly_encoder.h
- code/heu/experimental/gemini-rlwe/rlwe_2_lwe_test.cc
- code/heu/experimental/gemini-rlwe/util.cc
- code/heu/experimental/gemini-rlwe/util.h
- code/heu/experimental/tfhe/
- code/heu/experimental/tfhe/.rustfmt.toml
- code/heu/experimental/tfhe/benches/
- code/heu/experimental/tfhe/benches/zq_bench.rs
- code/heu/experimental/tfhe/Cargo.toml
- code/heu/experimental/tfhe/README.md
- code/heu/experimental/tfhe/src/
- code/heu/experimental/tfhe/src/bin/
- code/heu/experimental/tfhe/src/bin/bench_bootstrap.rs
- code/heu/experimental/tfhe/src/BUILD.bazel
- code/heu/experimental/tfhe/src/lib.rs
- code/heu/experimental/tfhe/src/tools/
- code/heu/experimental/tfhe/src/tools/mod.rs
- code/heu/experimental/tfhe/src/zq/
- code/heu/experimental/tfhe/src/zq/decryptor.rs
- code/heu/experimental/tfhe/src/zq/encryptor.rs
- code/heu/experimental/tfhe/src/zq/evaluator.rs
- code/heu/experimental/tfhe/src/zq/ffi.rs
- code/heu/experimental/tfhe/src/zq/key_generator.rs
- code/heu/experimental/tfhe/src/zq/mod.rs
- code/heu/experimental/tfhe/tests/
- code/heu/experimental/tfhe/tests/boolean.rs
- code/heu/experimental/tfhe/tests/bootstrap.rs
- code/heu/experimental/tfhe/tests/BUILD.bazel
- code/heu/experimental/tfhe/tests/cxxbind/
- code/heu/experimental/tfhe/tests/cxxbind/basic.cc
- code/heu/experimental/tfhe/tests/cxxbind/BUILD.bazel
- code/heu/experimental/tfhe/tests/linear.rs
- code/heu/library/
- code/heu/library/algorithms/
- code/heu/library/algorithms/clean_template/
- code/heu/library/algorithms/clean_template/ciphertext.h
- code/heu/library/algorithms/clean_template/key_generator.h
- code/heu/library/algorithms/clean_template/mix_spi_demo.h
- code/heu/library/algorithms/clean_template/plaintext.h
- code/heu/library/algorithms/clean_template/public_key.h
- code/heu/library/algorithms/clean_template/scalar_decryptor.h
- code/heu/library/algorithms/clean_template/scalar_encryptor.h
- code/heu/library/algorithms/clean_template/scalar_evaluator.h
- code/heu/library/algorithms/clean_template/secret_key.h
- code/heu/library/algorithms/clean_template/vector_decryptor.h
- code/heu/library/algorithms/clean_template/vector_encryptor.h
- code/heu/library/algorithms/clean_template/vector_evaluator.h
- code/heu/library/algorithms/elgamal/
- code/heu/library/algorithms/elgamal/BUILD.bazel
- code/heu/library/algorithms/elgamal/ciphertext.cc
- code/heu/library/algorithms/elgamal/ciphertext.h
- code/heu/library/algorithms/elgamal/elgamal.h
- code/heu/library/algorithms/elgamal/elgamal_test.cc
- code/heu/library/algorithms/elgamal/key_generator.cc
- code/heu/library/algorithms/elgamal/key_generator.h
- code/heu/library/algorithms/elgamal/plaintext.h
- code/heu/library/algorithms/elgamal/public_key.cc
- code/heu/library/algorithms/elgamal/public_key.h
- code/heu/library/algorithms/elgamal/README.md
- code/heu/library/algorithms/elgamal/scalar_decryptor.cc
- code/heu/library/algorithms/elgamal/scalar_decryptor.h
- code/heu/library/algorithms/elgamal/scalar_encryptor.cc
- code/heu/library/algorithms/elgamal/scalar_encryptor.h
- code/heu/library/algorithms/elgamal/scalar_evaluator.cc
- code/heu/library/algorithms/elgamal/scalar_evaluator.h
- code/heu/library/algorithms/elgamal/secret_key.cc
- code/heu/library/algorithms/elgamal/secret_key.h
- code/heu/library/algorithms/elgamal/utils/
- code/heu/library/algorithms/elgamal/utils/BUILD.bazel
- code/heu/library/algorithms/elgamal/utils/hash_map.h
- code/heu/library/algorithms/elgamal/utils/lookup_table.cc
- code/heu/library/algorithms/elgamal/utils/lookup_table.h
- code/heu/library/algorithms/elgamal/utils/lookup_table_test.cc
- code/heu/library/algorithms/mock/
- code/heu/library/algorithms/mock/BUILD.bazel
- code/heu/library/algorithms/mock/ciphertext.h
- code/heu/library/algorithms/mock/decryptor.cc
- code/heu/library/algorithms/mock/decryptor.h
- code/heu/library/algorithms/mock/encryptor.cc
- code/heu/library/algorithms/mock/encryptor.h
- code/heu/library/algorithms/mock/evaluator.cc
- code/heu/library/algorithms/mock/evaluator.h
- code/heu/library/algorithms/mock/key_generator.cc
- code/heu/library/algorithms/mock/key_generator.h
- code/heu/library/algorithms/mock/mock.h
- code/heu/library/algorithms/mock/plaintext.h
- code/heu/library/algorithms/mock/public_key.h
- code/heu/library/algorithms/mock/secret_key.h
- code/heu/library/algorithms/mock/switch_spi.h
- code/heu/library/algorithms/ou/
- code/heu/library/algorithms/ou/BUILD.bazel
- code/heu/library/algorithms/ou/ciphertext.h
- code/heu/library/algorithms/ou/decryptor.cc
- code/heu/library/algorithms/ou/decryptor.h
- code/heu/library/algorithms/ou/encryptor.cc
- code/heu/library/algorithms/ou/encryptor.h
- code/heu/library/algorithms/ou/encryptor_test.cc
- code/heu/library/algorithms/ou/evaluator.cc
- code/heu/library/algorithms/ou/evaluator.h
- code/heu/library/algorithms/ou/evaluator_test.cc
- code/heu/library/algorithms/ou/key_generator.cc
- code/heu/library/algorithms/ou/key_generator.h
- code/heu/library/algorithms/ou/key_generator_test.cc
- code/heu/library/algorithms/ou/ou.h
- code/heu/library/algorithms/ou/ou_test.cc
- code/heu/library/algorithms/ou/public_key.cc
- code/heu/library/algorithms/ou/public_key.h
- code/heu/library/algorithms/ou/secret_key.h
- code/heu/library/algorithms/paillier_float/
- code/heu/library/algorithms/paillier_float/BUILD.bazel
- code/heu/library/algorithms/paillier_float/ciphertext.h
- code/heu/library/algorithms/paillier_float/decryptor.cc
- code/heu/library/algorithms/paillier_float/decryptor.h
- code/heu/library/algorithms/paillier_float/encryptor.cc
- code/heu/library/algorithms/paillier_float/encryptor.h
- code/heu/library/algorithms/paillier_float/evaluator.cc
- code/heu/library/algorithms/paillier_float/evaluator.h
- code/heu/library/algorithms/paillier_float/internal/
- code/heu/library/algorithms/paillier_float/internal/codec.cc
- code/heu/library/algorithms/paillier_float/internal/codec.h
- code/heu/library/algorithms/paillier_float/internal/codec_test.cc
- code/heu/library/algorithms/paillier_float/key_gen.cc
- code/heu/library/algorithms/paillier_float/key_gen.h
- code/heu/library/algorithms/paillier_float/paillier.h
- code/heu/library/algorithms/paillier_float/paillier_test.cc
- code/heu/library/algorithms/paillier_float/public_key.cc
- code/heu/library/algorithms/paillier_float/public_key.h
- code/heu/library/algorithms/paillier_float/secret_key.cc
- code/heu/library/algorithms/paillier_float/secret_key.h
- code/heu/library/algorithms/paillier_ipcl/
- code/heu/library/algorithms/paillier_ipcl/BUILD.bazel
- code/heu/library/algorithms/paillier_ipcl/ciphertext.cc
- code/heu/library/algorithms/paillier_ipcl/ciphertext.h
- code/heu/library/algorithms/paillier_ipcl/ipcl.h
- code/heu/library/algorithms/paillier_ipcl/ipcl_test.cc
- code/heu/library/algorithms/paillier_ipcl/key_generator.cc
- code/heu/library/algorithms/paillier_ipcl/key_generator.h
- code/heu/library/algorithms/paillier_ipcl/plaintext.cc
- code/heu/library/algorithms/paillier_ipcl/plaintext.h
- code/heu/library/algorithms/paillier_ipcl/public_key.cc
- code/heu/library/algorithms/paillier_ipcl/public_key.h
- code/heu/library/algorithms/paillier_ipcl/secret_key.cc
- code/heu/library/algorithms/paillier_ipcl/secret_key.h
- code/heu/library/algorithms/paillier_ipcl/utils.cc
- code/heu/library/algorithms/paillier_ipcl/utils.h
- code/heu/library/algorithms/paillier_ipcl/vector_decryptor.cc
- code/heu/library/algorithms/paillier_ipcl/vector_decryptor.h
- code/heu/library/algorithms/paillier_ipcl/vector_encryptor.cc
- code/heu/library/algorithms/paillier_ipcl/vector_encryptor.h
- code/heu/library/algorithms/paillier_ipcl/vector_evaluator.cc
- code/heu/library/algorithms/paillier_ipcl/vector_evaluator.h
- code/heu/library/algorithms/paillier_zahlen/
- code/heu/library/algorithms/paillier_zahlen/BUILD.bazel
- code/heu/library/algorithms/paillier_zahlen/ciphertext.h
- code/heu/library/algorithms/paillier_zahlen/decryptor.cc
- code/heu/library/algorithms/paillier_zahlen/decryptor.h
- code/heu/library/algorithms/paillier_zahlen/encryptor.cc
- code/heu/library/algorithms/paillier_zahlen/encryptor.h
- code/heu/library/algorithms/paillier_zahlen/evaluator.cc
- code/heu/library/algorithms/paillier_zahlen/evaluator.h
- code/heu/library/algorithms/paillier_zahlen/key_generator.cc
- code/heu/library/algorithms/paillier_zahlen/key_generator.h
- code/heu/library/algorithms/paillier_zahlen/key_generator_test.cc
- code/heu/library/algorithms/paillier_zahlen/paillier.h
- code/heu/library/algorithms/paillier_zahlen/paillier_test.cc
- code/heu/library/algorithms/paillier_zahlen/public_key.cc
- code/heu/library/algorithms/paillier_zahlen/public_key.h
- code/heu/library/algorithms/paillier_zahlen/secret_key.cc
- code/heu/library/algorithms/paillier_zahlen/secret_key.h
- code/heu/library/algorithms/util/
- code/heu/library/algorithms/util/BUILD.bazel
- code/heu/library/algorithms/util/he_assert.h
- code/heu/library/algorithms/util/he_object.h
- code/heu/library/algorithms/util/mp_int.h
- code/heu/library/algorithms/util/spi_traits.h
- code/heu/library/benchmark/
- code/heu/library/benchmark/algos/
- code/heu/library/benchmark/algos/BUILD.bazel
- code/heu/library/benchmark/algos/ou_bench.cc
- code/heu/library/benchmark/algos/paillier_float_bench.cc
- code/heu/library/benchmark/BUILD.bazel
- code/heu/library/benchmark/np_bench.cc
- code/heu/library/benchmark/phe_bench.cc
- code/heu/library/benchmark/python_paillier/
- code/heu/library/benchmark/python_paillier/python_paillier_bench.py
- code/heu/library/benchmark/python_paillier/README.md
- code/heu/library/benchmark/python_paillier/requirements.txt
- code/heu/library/benchmark/README.md
- code/heu/library/benchmark/tommath/
- code/heu/library/benchmark/tommath/BUILD.bazel
- code/heu/library/benchmark/tommath/crt_bench.cc
- code/heu/library/benchmark/tommath/mpint_bench.cc
- code/heu/library/numpy/
- code/heu/library/numpy/BUILD.bazel
- code/heu/library/numpy/decryptor.cc
- code/heu/library/numpy/decryptor.h
- code/heu/library/numpy/eigen_traits.h
- code/heu/library/numpy/encryptor.cc
- code/heu/library/numpy/encryptor.h
- code/heu/library/numpy/evaluator.cc
- code/heu/library/numpy/evaluator.h
- code/heu/library/numpy/matrix.h
- code/heu/library/numpy/numpy.h
- code/heu/library/numpy/numpy_test.cc
- code/heu/library/numpy/random.cc
- code/heu/library/numpy/random.h
- code/heu/library/numpy/random_test.cc
- code/heu/library/numpy/shape.h
- code/heu/library/numpy/toolbox.cc
- code/heu/library/numpy/toolbox.h
- code/heu/library/phe/
- code/heu/library/phe/base/
- code/heu/library/phe/base/BUILD.bazel
- code/heu/library/phe/base/plaintext.cc
- code/heu/library/phe/base/plaintext.h
- code/heu/library/phe/base/plaintext_test.cc
- code/heu/library/phe/base/predefined_functions.h
- code/heu/library/phe/base/schema.cc
- code/heu/library/phe/base/schema.h
- code/heu/library/phe/base/schema_test.cc
- code/heu/library/phe/base/serializable_types.cc
- code/heu/library/phe/base/serializable_types.h
- code/heu/library/phe/base/variant_helper.h
- code/heu/library/phe/BUILD.bazel
- code/heu/library/phe/decryptor.cc
- code/heu/library/phe/decryptor.h
- code/heu/library/phe/decryptor_test.cc
- code/heu/library/phe/encoding/
- code/heu/library/phe/encoding/batch_encoder.h
- code/heu/library/phe/encoding/batch_encoder_test.cc
- code/heu/library/phe/encoding/BUILD.bazel
- code/heu/library/phe/encoding/coding.cc
- code/heu/library/phe/encoding/coding.h
- code/heu/library/phe/encoding/encoding.h
- code/heu/library/phe/encoding/plain_encoder.h
- code/heu/library/phe/encoding/plain_encoder_test.cc
- code/heu/library/phe/encryptor.cc
- code/heu/library/phe/encryptor.h
[truncated: 184 more entries]
