# Supplementary material for: Digital marketing program design based on abnormal consumer behavior data classification and improved homomorphic encryption algorithm
Source: PeerJ Comput Sci. 2023 Nov 29;9:e1690. doi: 10.7717/peerj-cs.1690 (PMC10703031; doi:10.7717/peerj-cs.1690)
Supplement: Supplemental Information 1 [file peerj-cs-09-1690-s001.zip › code/docs/_static/css/custom.css]

html[data-theme="light"] {
    --pst-color-primary: rgb(22 119 255);
    --pst-color-secondary: rgb(22 255 201);
}

html[data-theme="dark"] {
    --pst-color-primary: rgb(22 119 255);
    --pst-color-secondary: rgb(22 255 201);
    --pst-color-background: rgb(56, 56, 56);
}
