# Supplementary material for: Digital marketing program design based on abnormal consumer behavior data classification and improved homomorphic encryption algorithm
Source: PeerJ Comput Sci. 2023 Nov 29;9:e1690. doi: 10.7717/peerj-cs.1690 (PMC10703031; doi:10.7717/peerj-cs.1690)
Supplement: Supplemental Information 1 [file peerj-cs-09-1690-s001.zip › code/docs/development/arch.rst]

HEU 架构
==================

请查阅 `隐语开发者文档 <https://www.secretflow.org.cn/docs/secretflow/zh_CN/developer/design/heu.html>`_
