# Supplementary material for: Digital marketing program design based on abnormal consumer behavior data classification and improved homomorphic encryption algorithm
Source: PeerJ Comput Sci. 2023 Nov 29;9:e1690. doi: 10.7717/peerj-cs.1690 (PMC10703031; doi:10.7717/peerj-cs.1690)
Supplement: Supplemental Information 1 [file peerj-cs-09-1690-s001.zip › code/docs/development/phe_dev.rst]

开发新算法
====================

HEU 支持添加自定义 PHE 算法，添加新的 PHE 算法后，上层所有应用都可以无缝切换到新的算法上，用户无需修改任何业务代码。

.. image:: _img/phe_spi.png
   :scale: 30%
   :align: center

HEU 定义了一套 SPI (Service Provider Interface)，任何符合 SPI 定义的算法都可接入到 HEU 中，HEU 的算法分配器（dispatcher）是 O(1) 效率的，也就是算法分配的开销与底层算法种类无关，您可以放心向 HEU 添加多种算法而无需担心对 HEU 造成负担。

下文以添加一种 Mock 算法为例，介绍如何在 HEU 中添加、实现一种新的 PHE 算法。新算法的代码文件请存放到 ``heu/library/algorithms/`` 路径下。

.. admonition:: 一些前置说明

   #. 开发一个新算法需要实现 ``Plaintext``、``Ciphertext``、``PublicKey``、``SecretKey``、``KeyGenerator``、``Encryptor``、``Decryptor``、``Evaluator`` 共 8 个 Class，请勿修改 Class name，所有 Class 都必须放置在 ``heu::lib::algorithms::your_algo`` namespace 下，其中 ``your_algo`` 使用实际的算法名称替换，否则将编译失败
   #. SPI 只规定了这 8 个 Class 必须要实现的 public 方法，SPI 并没有限制您添加其它方法与字段，您可以根据算法需要自由添加。


定义数据结构
------------------------

一般而言，PHE 的值域空间都比较大，远超 C++ int128 范围，因此您需要选定一个大整数运算库。HEU SPI 并没有绑定在任何一个大整数运算库上，您可以任意选定一个合适的大整数库。

选定大数库后，下一步定义 Plaintext 与 Ciphertext 结构。


定义 Plaintext
^^^^^^^^^^^^^^^^^^^^^^^

``Plaintext class`` 的 SPI 接口如下：

.. literalinclude:: ../../heu/library/algorithms/clean_template/plaintext.h
   :caption: heu/library/algorithms/clean_template/plaintext.h
   :language: C++
   :lines: 17-
   :linenos:

Plaintext class 的接口比较多，这是因为 HEU 并没有绑定到任何大数库，所有明文计算都依赖 Plaintext 类接口完成，这些接口您需要一一实现。

关于 SPI 接口中出现的 ``ToBytes`` 方法，此处有一些补充说明：

#. 该接口的功能与 `python int.to_bytes <https://docs.python.org/3/library/stdtypes.html#int.to_bytes>`_ 方法类似。
#. 该接口与序列化接口的区别：序列化接口用于在不同 HEU 实例之间传递信息，因此序列化的 buffer 只需要 HEU 自己能解析即可，一般与 Bignumber 内存存储格式接近以最大化性能；ToBytes 接口用于在 HEU 与其它模块之间传递信息，因此 Buffer 格式必须公认，目前模块之间统一使用 numpy 的格式，numpy 底层调用 Python built-in type int 的 to_bytes() 接口，因此本质上 Plaintext 需要实现一个 python int to_bytes() 类似的接口，把 big number 转换成指定字节大小的大/小端存储，因为存在转换，ToBytes 性能一般比序列化低。另一个区别是 ToBytes 是单向的，只需要实现 Plaintext 到 bytes 转换，无需 bytes 到 Plaintext 转换。


定义 Ciphertext
^^^^^^^^^^^^^^^^^^^^^^^

Ciphertext 需要实现以下这些方法：

.. literalinclude:: ../../heu/library/algorithms/clean_template/ciphertext.h
   :caption: heu/library/algorithms/clean_template/ciphertext.h
   :language: C++
   :lines: 17-
   :linenos:


定义 KEYS
------------------------

下一步定义 Key 相关数据结构，其 SPI 如下：

``PublicKey class``：

.. literalinclude:: ../../heu/library/algorithms/clean_template/public_key.h
   :caption: heu/library/algorithms/clean_template/public_key.h
   :language: C++
   :lines: 17-
   :linenos:

``SecretKey class``：

.. literalinclude:: ../../heu/library/algorithms/clean_template/secret_key.h
   :caption: heu/library/algorithms/clean_template/secret_key.h
   :language: C++
   :lines: 17-
   :linenos:

``KeyGenerator class``：

.. literalinclude:: ../../heu/library/algorithms/clean_template/key_generator.h
   :caption: heu/library/algorithms/clean_template/key_generator.h
   :language: C++
   :lines: 17-
   :linenos:


定义操纵单元
------------------------

基本数据结构和公私钥定义完成后，下一步就可以定义操纵单元，分别是 ``Encryptor``、``Decryptor``、``Evaluator``。为了支持不同特性的算法，HEU 提供了两套截然不同的接口（SPI），分别是 Scalar SPI 和 Vectorized SPI。

- Scalar SPI：适合于大多数算法，一次调用只处理一个明文或密文。
- Vectorized SPI：适合于使用硬件加速的算法，例如 GPU 等，此类硬件对算法并行度有要求，Vectorized SPI 实现了 SIMD 的调用模式，从而使得算法实现层面可以做并行优化。

Scalar SPI 和 Vectorized SPI 算法只需要实现其中一套即可，HEU O(1) dispatcher 会根据算法实现的实际情况自动决定调用哪一套 SPI，当然，如果您同时实现 Scalar SPI 和 Vectorized SPI 那将会更好，此时 HEU O(1) dispatcher 会根据用户使用场景自动在两套 SPI 中切换，算法将获得最佳性能。

.. admonition:: HEU O(1) Dispatcher 同时适配两套 SPI 接口的原理
   :class: dropdown

   为了更好地帮助算法开发者理解 SPI 接口切换的机制，此处介绍一下 HEU O(1) Dispatcher 检测接口是否实现的原理。

   HEU O(1) Dispatcher 通过 ``std::experimental::is_detected`` 工具检测某个类是否实现了某个方法，以下是原理示意：

   .. code-block:: C++
      :linenos:

      #include <experimental/type_traits>

      // Check if T has a member function .Serialize()
      template <typename T>
      using kHasSerializeMethod = decltype(std::declval<T&>().Serialize());

      void foobar(const CLAZZ &obj) {
         if constexpr (std::experimental::is_detected_v<kHasSerializeMethod, CLAZZ>) {
             obj.Serialize();
         } else {
             obj.Other();
         }
      }


只实现 Scalar SPI
^^^^^^^^^^^^^^^^^^^

Scalar SPI 需要实现以下接口。

``Encryptor class``：

.. literalinclude:: ../../heu/library/algorithms/clean_template/scalar_encryptor.h
   :caption: heu/library/algorithms/clean_template/scalar_encryptor.h
   :language: C++
   :lines: 17-
   :linenos:

Encryptor 涉及一个比较特殊的 ``EncryptWithAudit`` 接口，这是因为某些机构对隐语有特殊要求，要求隐语所有的行为具备事后审计能力，即所有的计算过程可还原。对于 PHE 加密，此处需要把加密用到的随机数返回给上层以便落入日志。

``EncryptWithAudit`` 返回的 audit string 中至少要包含明文、密文以及加密所用的随机数三个信息，对于 string 的格式则没有要求，只要是程序可解析的即可，如果能做到 human readable 则更好，您可以通过以下方法查看实际的 audit string 样例：

.. code-block:: C++
   :linenos:

   from heu import phe

   kit = phe.setup(phe.SchemaType.ZPaillier, 2048)
   print(kit.encryptor().encrypt_with_audit(kit.plaintext(1)))


``Decryptor class``：

.. literalinclude:: ../../heu/library/algorithms/clean_template/scalar_decryptor.h
   :caption: heu/library/algorithms/clean_template/scalar_decryptor.h
   :language: C++
   :lines: 17-
   :linenos:

``Evaluator class``：

.. literalinclude:: ../../heu/library/algorithms/clean_template/scalar_evaluator.h
   :caption: heu/library/algorithms/clean_template/scalar_evaluator.h
   :language: C++
   :lines: 17-
   :linenos:


只实现 Vectorized SPI
^^^^^^^^^^^^^^^^^^^^^^^

Vectorized SPI 的功能与 Scalar SPI 一致的，变化的是函数形参的形式，从单个明文/密文传递变成了明文列表/密文列表传递。

当算法只实现 Vectorized SPI 的时候，Dispatcher 会将所有计算都转换成 SIMD 形式调用，具体来说：

- 如果用户执行的是标量计算，Dispatcher 会将参数转换成长度为 1 的列表调用 Vectorized SPI。
- 如果用户执行的是矩阵计算，Dispatcher 会将矩阵拆分转换成列表调用 Vectorized SPI。

假设用户要做两个矩阵的元素级（element-wise）运算，例如元素加法、元素减法或元素乘法，Dispatcher 会把 broadcast 之后的矩阵元素拆解成多个等分，每个等分封装成一个列表，并分配一个线程执行。一个列表内的元素会一次性传递给 Vectorized SPI 执行，从而算法可以获得足够大的并发空间。

.. image:: _img/matrix_op.png
   :scale: 30%
   :align: center

如果是 Matmul 运算，则 Dispatcher 会把矩阵按行列转换成多个列表，并行调用 Vectorized SPI 完成计算。

.. image:: _img/matrix_matmul.png
   :scale: 30%
   :align: center

Vectorized SPI 传递列表用的是 Span<T> 和 ConstSpan<T> 两种类型，其中：

- Span<T> 表示一个只读数组，每个元素是指向 T 的指针
- ConstSpan<T> 表示一个只读数组，每个元素是指向 T 的常量指针

``Encryptor class``：

.. literalinclude:: ../../heu/library/algorithms/clean_template/vector_encryptor.h
   :caption: heu/library/algorithms/clean_template/vector_encryptor.h
   :language: C++
   :lines: 17-
   :linenos:

``Decryptor class``：

.. literalinclude:: ../../heu/library/algorithms/clean_template/vector_decryptor.h
   :caption: heu/library/algorithms/clean_template/vector_decryptor.h
   :language: C++
   :lines: 17-
   :linenos:

``Evaluator class``：

.. literalinclude:: ../../heu/library/algorithms/clean_template/vector_evaluator.h
   :caption: heu/library/algorithms/clean_template/vector_evaluator.h
   :language: C++
   :lines: 17-
   :linenos:


混合实现 Scalar/Vectorized SPI
^^^^^^^^^^^^^^^^^^^^^^^^^^^^^^^^^^^

HEU Dispatcher 会在函数级别探测算法实现了哪些 SPI，因此在同一个 class 中混合实现（或者同时实现）两种 API 也是可以的，例如 Encryptor class 中的 EncryptZero 您可以只实现 Scalar SPI，而 Encrypt 方法同时实现两种 SPI，此时 Dispatcher 会在函数粒度上选择最合适的 SPI 调用。

.. literalinclude:: ../../heu/library/algorithms/clean_template/mix_spi_demo.h
   :caption: heu/library/algorithms/clean_template/mix_spi_demo.h
   :language: C++
   :lines: 17-
   :linenos:


注册新算法
------------------------

算法主体开发完成后，还需要在 HEU 中注册新算法，注册的位置位于以下两个文件：

- `heu/library/phe/base/schema.h <https://github.com/secretflow/heu/blob/main/heu/library/phe/base/schema.h>`_
- `heu/library/phe/base/schema.cc <https://github.com/secretflow/heu/blob/main/heu/library/phe/base/schema.cc>`_

请依照文件中注释的引导注册您的算法，有 ``[SPI: Please register your algorithm here]`` 标记的位置就是需要修改的地方，总共有5处，其中 ``schema.h`` 有4处需要修改，``schema.cc`` 有1处需要修改。

条件编译（可选）
^^^^^^^^^^^^^^^^^^^^^^^^^^^

我们鼓励开发者编写可移植性强，平台依赖低的代码，以便您的算法可以被不同平台的用户所使用。一般而言，隐语至少要求算法支持 Linux、Mac（Intel）、Mac（arm）三个平台，但是对于某些涉及硬件加速的算法支持全平台确实存在困难，则可以考虑条件编译。

条件编译支持在编译时完全剥除您的算法，仅在支持的平台上包含您的算法，避免因为一个算法的加入导致整个 HEU 在某个平台上编译失败。

条件编译的步骤为：

#. 在算法的入口头文件中定义 ``ENABLE_YOUR_ALGO`` 宏，例如 `ipcl.h <https://github.com/secretflow/heu/blob/main/heu/library/algorithms/paillier_ipcl/ipcl.h>`_
#. 在 schema.h/cc 注册算法时引用 ``ENABLE_YOUR_ALGO`` 宏，即不要写死 true，这一步也可以参考 IPCL 的做法


测试和使用
------------------------

算法开发完毕后，您还需要编写一个编译脚本，HEU 使用的是 bazel 编译系统，您需要在算法同级目录 ``heu/library/algorithms/your_algo/`` 下放置一个 ``BUILD.bazel`` 文件。

- ``BUILD.bazel`` 文件的写法可以参考 `此处 <https://github.com/secretflow/heu/blob/main/heu/library/algorithms/mock/BUILD.bazel>`_
- 更多 Bazel 教程可以参考 `Bazel 官方文档 <bazel.build>`_

Bazel 脚本编写完成后，请把您的算法作为依赖项加入到 ``schema.h/cc`` 对应的 ``BUILD.bazel`` 文件中。

您可以通过以下命令测试编译是否通过：

.. code-block:: shell

   bazel test --verbose_failures heu/library/...

.. note:: 所有代码开发完成后，请立即更新 `CHANGELOGS <https://github.com/secretflow/heu/blob/main/CHANGELOGS.md>`_ 文件。


单元测试
^^^^^^^^^^^^^^^^^^^

编写自己的单测（可选）
"""""""""""""""""""""""""""""""""""

HEU 单元测试使用 `GoogleTest <github.com/google/googletest>`_ 框架，有关 GoogleTest 的用法请查阅 `GoogleTest 官方文档 <google.github.io/googletest/>`_

单元测试编写完毕后，您可以使用以下命令运行单元测试：

.. code-block:: shell

   bazel test --verbose_failures heu/library/algorithms/your_algo/...


运行已有单测（必须）
"""""""""""""""""""""""""""""""""""

即使您没有编写任何单测，HEU 也会自动测试您的算法，单测请在 Python 3.8 环境下执行，请执行以下命令测试整个 HEU：

.. code-block:: shell

   bazel test --verbose_failures heu/...


性能测试
^^^^^^^^^^^^^^^^^^^

以下命令可以对您的算法做性能测试：

.. code-block:: shell

   # 测试算法在 scalar 运算场景下的性能
   # Test the performance of your algorithm in scalar computing scenarios
   bazel run -c opt heu/library/benchmark:phe -- --schema=your_algo_name_or_alias

   # 测试算法在矩阵运算场景下的性能
   # Test the performance of your algorithm in matrix operation scenarios
   bazel run -c opt heu/library/benchmark:np -- --schema=your_algo_name_or_alias

如果不加 ``--schema`` 参数，则默认运行所有算法的性能测试，以便您与其它算法对比性能：

.. code-block:: shell

   bazel run -c opt heu/library/benchmark:phe
   bazel run -c opt heu/library/benchmark:np


算法应用
^^^^^^^^^^^^^^^^^^^

单元测试通过后，请执行以下命令编译、安装 Pip 包，以便在 Python 环境中使用您的新算法：

.. code-block:: shell

   # Please switch to Python 3.8 environment
   pip install pybind11 # Only need to run once

   sh heu/pylib/reinstall.sh

基本使用：

.. code-block:: Python
   :linenos:

   from heu import phe

   kit = phe.setup(phe.SchemaType.YOUR_ALGO, 2048)
   c1 = kit.encryptor().encrypt_raw(3)
   c2 = kit.evaluator().add(c1, c1)
   print(kit.decryptor().decrypt_raw(c2)) #6

.. admonition:: 祝贺

   如果一切顺利的话，此时您的算法已经可以在隐语中使用了，并且隐语上层所有基于 PHE 的应用都可以无缝切换到您的算法上，例如 WOE、HESS-LR、SecureBoost 等等，相信这些上层应用一定可以从您的算法中获益，感谢您对隐语做出的贡献。
