# Supplementary material for: Digital marketing program design based on abnormal consumer behavior data classification and improved homomorphic encryption algorithm
Source: PeerJ Comput Sci. 2023 Nov 29;9:e1690. doi: 10.7717/peerj-cs.1690 (PMC10703031; doi:10.7717/peerj-cs.1690)
Supplement: Supplemental Information 1 [file peerj-cs-09-1690-s001.zip › code/docs/getting_started/index.rst]

准备开始
============

您可以按照下面步骤来快速上手 HEU


.. toctree::
   :maxdepth: 2

   installation
   quick_start
   numpy
   algo_choice
   faq
