# Supplementary material for: Digital marketing program design based on abnormal consumer behavior data classification and improved homomorphic encryption algorithm
Source: PeerJ Comput Sci. 2023 Nov 29;9:e1690. doi: 10.7717/peerj-cs.1690 (PMC10703031; doi:10.7717/peerj-cs.1690)
Supplement: Supplemental Information 1 [file peerj-cs-09-1690-s001.zip › code/docs/getting_started/installation.rst]

安装
====

环境准备
--------------

Python == 3.8

OS：
 - Centos 7
 - Ubuntu 18.04+
 - macOS 11.1+ (macOS Big Sur+)


安装
----


通过 Pip 安装
^^^^^^^^^^^^^^^^^^^^^^^^^^^^^^^^^^

HEU 安装包已经发布到了 PyPi，您可以通过 pip 工具安装 HEU

.. code-block:: bash

  pip install sf-heu


从源码安装
^^^^^^^^^^^^^^^^^^^^^^^^^^


如果您需要使用最新测试版本，可以从 `源码 <https://github.com/secretflow/heu>`_ 编译安装。

依赖工具：
 - `Bazel <https://docs.bazel.build/versions/main/install.html>`_
 - GCC >= 11

安装：

.. code-block:: bash

  git clone --recursive git@github.com:secretflow/heu.git
  cd heu
  bazel build //heu/pylib -c opt
  pip install bazel-bin/heu/pylib/(cat bazel-bin/heu/pylib/pylib.name) --force-reinstall


测试运行
---------------------------

安装完成后，建议执行以下命令检查 HEU 是否工作正常

.. code-block:: bash

  python -c "from heu import phe"

上述命令，如果没有任何输出，则说明安装成功；反之如果报错，则说明安装未成功，请参考 :doc:`FAQ </getting_started/faq>`
