# Supplementary material for: Digital marketing program design based on abnormal consumer behavior data classification and improved homomorphic encryption algorithm
Source: PeerJ Comput Sci. 2023 Nov 29;9:e1690. doi: 10.7717/peerj-cs.1690 (PMC10703031; doi:10.7717/peerj-cs.1690)
Supplement: Supplemental Information 1 [file peerj-cs-09-1690-s001.zip › code/docs/references/index.rst]

API 手册
=============

当前 HEU 提供了两大模块：

- ``heu.phe``: 实现了多种 PHE 算法
- ``heu.numpy``: phe 模块的装饰器，提供了 PHE 矩阵运算接口，支持并行计算


模块列表

.. toctree::
   :maxdepth: 1

   phe_api
   numpy_api
   upgrade_guide
