# Supplementary material for: Digital marketing program design based on abnormal consumer behavior data classification and improved homomorphic encryption algorithm
Source: PeerJ Comput Sci. 2023 Nov 29;9:e1690. doi: 10.7717/peerj-cs.1690 (PMC10703031; doi:10.7717/peerj-cs.1690)
Supplement: Supplemental Information 1 [file peerj-cs-09-1690-s001.zip › code/docs/references/numpy_api.rst]

Numpy 模块
================

.. tip:: 请使用 ``from heu import numpy as hnp`` 引入 phe 模块

.. automodule:: heu.numpy
   :members:
   :undoc-members:
