# Supplementary material for: Digital marketing program design based on abnormal consumer behavior data classification and improved homomorphic encryption algorithm
Source: PeerJ Comput Sci. 2023 Nov 29;9:e1690. doi: 10.7717/peerj-cs.1690 (PMC10703031; doi:10.7717/peerj-cs.1690)
Supplement: Supplemental Information 1 [file peerj-cs-09-1690-s001.zip › code/docs/requirements.txt]

sphinx==5.3.0
sphinx-intl
sphinx-copybutton
sphinx-togglebutton
sphinx-inline-tabs
# matplotlib
# myst-parser
sf-heu

# theme
pydata-sphinx-theme
