# Supplementary material for: Digital marketing program design based on abnormal consumer behavior data classification and improved homomorphic encryption algorithm
Source: PeerJ Comput Sci. 2023 Nov 29;9:e1690. doi: 10.7717/peerj-cs.1690 (PMC10703031; doi:10.7717/peerj-cs.1690)
Supplement: Supplemental Information 1 [file peerj-cs-09-1690-s001.zip › code/heu/experimental/gemini-rlwe/lwe_types.h]

// Copyright 2022 Ant Group Co., Ltd.
//
// Licensed under the Apache License, Version 2.0 (the "License");
// you may not use this file except in compliance with the License.
// You may obtain a copy of the License at
//
//     http://www.apache.org/licenses/LICENSE-2.0
//
// Unless required by applicable law or agreed to in writing, software
// distributed under the License is distributed on an "AS IS" BASIS,
// WITHOUT WARRANTIES OR CONDITIONS OF ANY KIND, either express or implied.
// See the License for the specific language governing permissions and
// limitations under the License.

// Author (Wen-jie Lu)

#pragma once
#include <iosfwd>

#include "seal/ciphertext.h"
#include "seal/plaintext.h"
#include "seal/secretkey.h"
#include "seal/serialization.h"

namespace heu::expt::rlwe {

using RLWESecretKey = seal::SecretKey;

using RLWECt = seal::Ciphertext;

using RLWEPt = seal::Plaintext;

class LWEDecryptor;

class LWESecretKey {
 public:
  LWESecretKey() {}

  explicit LWESecretKey(const RLWESecretKey &rlwe_sk,
                        const seal::SEALContext &context);
  ~LWESecretKey();

  size_t save_size(seal::compr_mode_type compr_mode =
                       seal::Serialization::compr_mode_default) const;

  void save(seal::seal_byte *buffer, size_t size,
            seal::compr_mode_type compr_mode =
                seal::Serialization::compr_mode_default) const;

  void load(const seal::SEALContext &context, const seal::seal_byte *buffer,
            size_t size);

  void unsafe_load(const seal::SEALContext &context,
                   const seal::seal_byte *buffer, size_t size);

 private:
  friend class LWEDecryptor;
  // the secret key in the conventional form
  RLWESecretKey secret_non_ntt_;
};

class LWECt {
 public:
  explicit LWECt();

  ~LWECt();

  LWECt(const RLWECt &rlwe, size_t coeff_index,
        const seal::SEALContext &context);

  LWECt &NegateInplace(const seal::SEALContext &context);

  LWECt &AddInplace(const LWECt &oth, const seal::SEALContext &context);

  LWECt &AddPlainInplace(const std::vector<uint64_t> &plain,
                         const seal::SEALContext &context);

  LWECt &SubInplace(const LWECt &oth, const seal::SEALContext &context);

  LWECt &SubPlainInplace(const std::vector<uint64_t> &plain,
                         const seal::SEALContext &context);

  LWECt &AddLazyInplace(const RLWECt &rlwe, size_t coeff_index,
                        const seal::SEALContext &context);

  LWECt &SubLazyInplace(const RLWECt &rlwe, size_t coeff_index,
                        const seal::SEALContext &context);

  void Reduce(const seal::SEALContext &context);

  inline bool IsValid() const { return poly_deg_ > 0; }

  seal::parms_id_type parms_id() const { return vec_.parms_id(); }

  inline size_t poly_modulus_degree() const { return poly_deg_; }

  inline size_t coeff_modulus_size() const { return cnst_term_.size(); }

  /**
  Returns an upper bound on the size of the LWECt, as if it was written
  to an output stream.
  */
  size_t save_size(seal::compr_mode_type compr_mode =
                       seal::Serialization::compr_mode_default) const;
  /**
  Saves the LWECt to a given memory location. The output is in binary
  format and not human-readable.
  */
  void save(seal::seal_byte *buffer, size_t size,
            seal::compr_mode_type compr_mode =
                seal::Serialization::compr_mode_default) const {
    using namespace std::placeholders;
    seal::Serialization::Save(std::bind(&LWECt::save_members, this, _1),
                              save_size(seal::compr_mode_type::none), buffer,
                              size, compr_mode, false);
  }
  /**
  Loads an LWECt from an input stream overwriting the current LWECt.
  The loaded ciphertext is verified to be valid for the given SEALContext.
  */
  void load(const seal::SEALContext &context, const seal::seal_byte *buffer,
            size_t size);
  /**
  Loads an LWECt from a given memory location overwriting the current
  plaintext. No checking of the validity of the ciphertext data against
  encryption parameters is performed. This function should not be used
  unless the ciphertext comes from a fully trusted source.
  */
  void unsafe_load(const seal::SEALContext &context,
                   const seal::seal_byte *buffer, size_t size) {
    using namespace std::placeholders;
    seal::Serialization::Load(
        std::bind(&LWECt::load_members, this, context, _1, _2), buffer, size,
        false);
  }

 private:
  void save_members(std::ostream &stream) const;

  void load_members(const seal::SEALContext &context, std::istream &stream,
                    seal::SEALVersion version);

  friend class LWEDecryptor;
  uint64_t maximum_lazy_{0};
  uint64_t lazy_counter_{0};

  size_t poly_deg_{0};
  std::vector<uint64_t> cnst_term_;
  RLWEPt vec_;
};

}  // namespace heu::expt::rlwe
