# Supplementary material for: Digital marketing program design based on abnormal consumer behavior data classification and improved homomorphic encryption algorithm
Source: PeerJ Comput Sci. 2023 Nov 29;9:e1690. doi: 10.7717/peerj-cs.1690 (PMC10703031; doi:10.7717/peerj-cs.1690)
Supplement: Supplemental Information 1 [file peerj-cs-09-1690-s001.zip › code/heu/experimental/gemini-rlwe/modswitch_helper.h]

// Copyright 2022 Ant Group Co., Ltd.
//
// Licensed under the Apache License, Version 2.0 (the "License");
// you may not use this file except in compliance with the License.
// You may obtain a copy of the License at
//
//     http://www.apache.org/licenses/LICENSE-2.0
//
// Unless required by applicable law or agreed to in writing, software
// distributed under the License is distributed on an "AS IS" BASIS,
// WITHOUT WARRANTIES OR CONDITIONS OF ANY KIND, either express or implied.
// See the License for the specific language governing permissions and
// limitations under the License.

#pragma once

#include <mutex>
#include <optional>

#include "absl/types/span.h"
#include "seal/context.h"
#include "yacl/base/int128.h"

namespace heu::expt::rlwe {

// Helper to modulus switch between [0, Q) <-> [0, 2^k) for k <= 128.
// Q is defined in the key_context_data() from SEALContext
class ModulusSwitchHelper {
 public:
  explicit ModulusSwitchHelper(const seal::SEALContext &seal_context,
                               uint32_t base_mod_bitlen);

  seal::parms_id_type parms_id() const;

  uint32_t base_mod_bitlen() const;

  uint32_t coeff_modulus_size() const;

  // Given x \in [0, 2^k), compute round(Q/2^k*x) \in [0, Q)
  void ModulusUpAt(absl::Span<const uint32_t> src, size_t mod_idx,
                   absl::Span<uint64_t> out) const;
  void ModulusUpAt(absl::Span<const uint64_t> src, size_t mod_idx,
                   absl::Span<uint64_t> out) const;
  void ModulusUpAt(absl::Span<const uint128_t> src, size_t mod_idx,
                   absl::Span<uint64_t> out) const;

  // Cast [-2^{k-1}, 2^{k-1}) to [0, qj)
  void CenteralizeAt(absl::Span<const uint32_t> src, size_t mod_idx,
                     absl::Span<uint64_t> out) const;
  void CenteralizeAt(absl::Span<const uint64_t> src, size_t mod_idx,
                     absl::Span<uint64_t> out) const;
  void CenteralizeAt(absl::Span<const uint128_t> src, size_t mod_idx,
                     absl::Span<uint64_t> out) const;

  // Given x' in \ [0, Q), compute round(x'*2^k/Q) \in [0, 2^k)
  void ModulusDownRNS(absl::Span<const uint64_t> src,
                      absl::Span<uint32_t> out) const;
  void ModulusDownRNS(absl::Span<const uint64_t> src,
                      absl::Span<uint64_t> out) const;
  void ModulusDownRNS(absl::Span<const uint64_t> src,
                      absl::Span<uint128_t> out) const;

 private:
  struct Impl;
  std::shared_ptr<Impl> impl_{nullptr};
};

}  // namespace heu::expt::rlwe
