# Supplementary material for: Digital marketing program design based on abnormal consumer behavior data classification and improved homomorphic encryption algorithm
Source: PeerJ Comput Sci. 2023 Nov 29;9:e1690. doi: 10.7717/peerj-cs.1690 (PMC10703031; doi:10.7717/peerj-cs.1690)
Supplement: Supplemental Information 1 [file peerj-cs-09-1690-s001.zip › code/heu/experimental/tfhe/Cargo.toml]

[package]
name = "torus"
version = "0.1.0"

[package.metadata.raze]
# The path at which to write output files.
#
# `cargo raze` will generate Bazel-compatible BUILD files into this path.
workspace_path = "//third_party/bazel_rust/cargo"

package_aliases_dir = "../../third_party/bazel_rust"

gen_workspace_prefix = "rust"

# The set of targets to generate BUILD rules for.
targets = [
    "x86_64-apple-darwin",
    "x86_64-pc-windows-msvc",
    "x86_64-unknown-linux-gnu",
]

# The two acceptable options are "Remote" and "Vendored" which
# is used to indicate whether the user is using a non-vendored or
# vendored set of dependencies.
genmode = "Remote"
default_gen_buildrs = true
experimental_api = true
#registry = "https://crates-io.proxy.ustclug.org/api/v1/crates/{crate}/{version}/download"
#index_url = "https://mirrors.ustc.edu.cn/crates.io-index"

[profile.test]
opt-level = 3

[[bench]]
name = "zq_bench"
harness = false

### rust dependencies ###

[dependencies]
concrete = "0.1.11"
concrete-core = "0.1.10"
concrete-boolean = "0.1.0"
colored = "2.0.0"
log = "0.4.14"
simple_logger = "2.1.0"
cxx = "1.0.65"

[dev-dependencies]
criterion = "0.3.5"
tempfile = "3.3.0"

[build-dependencies]
cxxbridge-cmd = "1.0.65"

### special configs for bazel ###
[package.metadata.raze.crates.concrete-fftw-sys.'*']
buildrs_additional_environment_variables = { NUM_JOBS = "8", PATH = "/usr/local/bin:/usr/bin:/bin" }

[package.metadata.raze.crates.cxxbridge-cmd.'*']
compile_data_attr = "[\"src/gen/include/cxx.h\"]"
extra_aliased_targets = ["cargo_bin_cxxbridge"]
