# Supplementary material for: Digital marketing program design based on abnormal consumer behavior data classification and improved homomorphic encryption algorithm
Source: PeerJ Comput Sci. 2023 Nov 29;9:e1690. doi: 10.7717/peerj-cs.1690 (PMC10703031; doi:10.7717/peerj-cs.1690)
Supplement: Supplemental Information 1 [file peerj-cs-09-1690-s001.zip › code/heu/experimental/tfhe/README.md]

## update rust

```shell
rustup update stable
```

## update deps in cargo.toml
```shell
cargo upgrade      
```

## generate bazel build file from cargo.toml

```shell
# Install cargo-raze. (optional)
cargo install cargo-raze

cargo raze
```

detail doc: https://github.com/google/cargo-raze
