# Supplementary material for: Digital marketing program design based on abnormal consumer behavior data classification and improved homomorphic encryption algorithm
Source: PeerJ Comput Sci. 2023 Nov 29;9:e1690. doi: 10.7717/peerj-cs.1690 (PMC10703031; doi:10.7717/peerj-cs.1690)
Supplement: Supplemental Information 1 [file peerj-cs-09-1690-s001.zip › code/heu/experimental/tfhe/src/BUILD.bazel]

load("@rules_rust//rust:defs.bzl", "rust_binary", "rust_library", "rust_static_library")
load("//third_party/bazel_rust/cargo:crates.bzl", "all_crate_deps")
load("//third_party/bazel_rust/cargo:rust_cxx_bridge.bzl", "rust_cxx_bridge")
load("@rules_cc//cc:defs.bzl", "cc_library")

package(default_visibility = ["//visibility:public"])

rust_library(
    name = "torus",
    srcs = glob([
        "zq/*.rs",
        "tools/*.rs",
        "lib.rs",
    ]),
    deps = all_crate_deps(package_name = "heu/experimental/tfhe"),
)

rust_static_library(
    name = "torus_static",
    srcs = glob([
        "zq/*.rs",
        "tools/*.rs",
        "lib.rs",
    ]),
    deps = all_crate_deps(package_name = "heu/experimental/tfhe"),
)

rust_binary(
    name = "bench_bootstrap",
    srcs = ["bin/bench_bootstrap.rs"],
    deps = all_crate_deps(package_name = "heu/experimental/tfhe") + [
        ":torus",
    ],
)

cc_library(
    name = "cxx_torus",
    deps = [
        ":ffi.rs",
    ],
)

rust_cxx_bridge(
    name = "ffi.rs",
    src = "zq/ffi.rs",
    deps = [
        ":torus_static",
    ],
)
