# Supplementary material for: Digital marketing program design based on abnormal consumer behavior data classification and improved homomorphic encryption algorithm
Source: PeerJ Comput Sci. 2023 Nov 29;9:e1690. doi: 10.7717/peerj-cs.1690 (PMC10703031; doi:10.7717/peerj-cs.1690)
Supplement: Supplemental Information 1 [file peerj-cs-09-1690-s001.zip › code/heu/experimental/tfhe/src/zq/mod.rs]

// Copyright 2022 Ant Group Co., Ltd.
//
// Licensed under the Apache License, Version 2.0 (the "License");
// you may not use this file except in compliance with the License.
// You may obtain a copy of the License at
//
//     http://www.apache.org/licenses/LICENSE-2.0
//
// Unless required by applicable law or agreed to in writing, software
// distributed under the License is distributed on an "AS IS" BASIS,
// WITHOUT WARRANTIES OR CONDITIONS OF ANY KIND, either express or implied.
// See the License for the specific language governing permissions and
// limitations under the License.

// pub use concrete::LWE as Ciphertext;
pub struct Ciphertext {
    lwe: concrete::LWE,
}

pub type CleartextType = u32;

const ENCODING_PADDING: usize = 5;
const MAX_CLEARTEXT_BITS: usize = std::mem::size_of::<CleartextType>() * 8;

pub mod decryptor;
pub mod encryptor;
pub mod evaluator;
mod ffi;
pub mod key_generator;
