# Supplementary material for: Digital marketing program design based on abnormal consumer behavior data classification and improved homomorphic encryption algorithm
Source: PeerJ Comput Sci. 2023 Nov 29;9:e1690. doi: 10.7717/peerj-cs.1690 (PMC10703031; doi:10.7717/peerj-cs.1690)
Supplement: Supplemental Information 1 [file peerj-cs-09-1690-s001.zip › code/heu/experimental/tfhe/tests/BUILD.bazel]

load("@rules_rust//rust:defs.bzl", "rust_test", "rust_test_suite")
load("//third_party/bazel_rust/cargo:crates.bzl", "all_crate_deps")

package(default_visibility = ["//visibility:public"])

rust_test_suite(
    name = "torus_tests",
    srcs = glob(["*.rs"]),
    deps = all_crate_deps(package_name = "heu/experimental/tfhe") + ["//heu/experimental/tfhe/src:torus"],
)
