# Supplementary material for: Digital marketing program design based on abnormal consumer behavior data classification and improved homomorphic encryption algorithm
Source: PeerJ Comput Sci. 2023 Nov 29;9:e1690. doi: 10.7717/peerj-cs.1690 (PMC10703031; doi:10.7717/peerj-cs.1690)
Supplement: Supplemental Information 1 [file peerj-cs-09-1690-s001.zip › code/heu/experimental/tfhe/tests/cxxbind/BUILD.bazel]

load("@rules_cc//cc:defs.bzl", "cc_binary", "cc_library")
load("//third_party/bazel_rust/cargo:crates.bzl", "all_crate_deps")

test_suite(
    name = "tfhe_cxxbind_tests",
)

cc_test(
    name = "basic",
    size = "large",
    srcs = ["basic.cc"],
    deps = [
        "//heu/experimental/tfhe/src:cxx_torus",
        "@com_google_googletest//:gtest_main",
    ],
)
