# Supplementary material for: Digital marketing program design based on abnormal consumer behavior data classification and improved homomorphic encryption algorithm
Source: PeerJ Comput Sci. 2023 Nov 29;9:e1690. doi: 10.7717/peerj-cs.1690 (PMC10703031; doi:10.7717/peerj-cs.1690)
Supplement: Supplemental Information 1 [file peerj-cs-09-1690-s001.zip › code/heu/library/algorithms/clean_template/vector_decryptor.h]

// Copyright 2022 Ant Group Co., Ltd.
//
// Licensed under the Apache License, Version 2.0 (the "License");
// you may not use this file except in compliance with the License.
// You may obtain a copy of the License at
//
//     http://www.apache.org/licenses/LICENSE-2.0
//
// Unless required by applicable law or agreed to in writing, software
// distributed under the License is distributed on an "AS IS" BASIS,
// WITHOUT WARRANTIES OR CONDITIONS OF ANY KIND, either express or implied.
// See the License for the specific language governing permissions and
// limitations under the License.

#pragma once

#include "heu/library/algorithms/clean_template/ciphertext.h"
#include "heu/library/algorithms/clean_template/plaintext.h"
#include "heu/library/algorithms/clean_template/public_key.h"
#include "heu/library/algorithms/clean_template/secret_key.h"
#include "heu/library/algorithms/util/spi_traits.h"

namespace heu::lib::algorithms::your_algo {

class Decryptor {
 public:
  explicit Decryptor(const PublicKey& _, const SecretKey& sk);

  std::vector<Plaintext> Decrypt(ConstSpan<Ciphertext> cts) const;
  void Decrypt(ConstSpan<Ciphertext> in_cts, Span<Plaintext> out_pts) const;
};

}  // namespace heu::lib::algorithms::your_algo
