# Supplementary material for: Digital marketing program design based on abnormal consumer behavior data classification and improved homomorphic encryption algorithm
Source: PeerJ Comput Sci. 2023 Nov 29;9:e1690. doi: 10.7717/peerj-cs.1690 (PMC10703031; doi:10.7717/peerj-cs.1690)
Supplement: Supplemental Information 1 [file peerj-cs-09-1690-s001.zip › code/heu/library/algorithms/elgamal/utils/BUILD.bazel]

load("@yacl//bazel:yacl.bzl", "yacl_cc_binary", "yacl_cc_library", "yacl_cc_test")

package(default_visibility = ["//visibility:public"])

test_suite(
    name = "elgamal_tests",
)

yacl_cc_library(
    name = "hash_map",
    hdrs = ["hash_map.h"],
    deps = [
        "@yacl//yacl/base:exception",
    ],
)

yacl_cc_library(
    name = "lookup_table",
    srcs = ["lookup_table.cc"],
    hdrs = ["lookup_table.h"],
    deps = [
        ":hash_map",
        "//heu/library/algorithms/util",
        "@yacl//yacl/crypto/base/ecc",
        "@yacl//yacl/utils:parallel",
    ],
)

yacl_cc_test(
    name = "lookup_table_test",
    srcs = ["lookup_table_test.cc"],
    deps = [
        ":lookup_table",
    ],
)
