# Supplementary material for: Digital marketing program design based on abnormal consumer behavior data classification and improved homomorphic encryption algorithm
Source: PeerJ Comput Sci. 2023 Nov 29;9:e1690. doi: 10.7717/peerj-cs.1690 (PMC10703031; doi:10.7717/peerj-cs.1690)
Supplement: Supplemental Information 1 [file peerj-cs-09-1690-s001.zip › code/heu/library/algorithms/mock/key_generator.cc]

// Copyright 2022 Ant Group Co., Ltd.
//
// Licensed under the Apache License, Version 2.0 (the "License");
// you may not use this file except in compliance with the License.
// You may obtain a copy of the License at
//
//     http://www.apache.org/licenses/LICENSE-2.0
//
// Unless required by applicable law or agreed to in writing, software
// distributed under the License is distributed on an "AS IS" BASIS,
// WITHOUT WARRANTIES OR CONDITIONS OF ANY KIND, either express or implied.
// See the License for the specific language governing permissions and
// limitations under the License.

#include "heu/library/algorithms/mock/key_generator.h"

namespace heu::lib::algorithms::mock {

void KeyGenerator::Generate(int key_size, SecretKey* sk, PublicKey* pk) {
  sk->key_size_ = key_size;
  pk->key_size_ = key_size;
  pk->max_int_.Set(1);
  pk->max_int_ <<= (key_size - 2);
}

void KeyGenerator::Generate(SecretKey* sk, PublicKey* pk) {
  Generate(2048, sk, pk);
}

}  // namespace heu::lib::algorithms::mock
