# Supplementary material for: Digital marketing program design based on abnormal consumer behavior data classification and improved homomorphic encryption algorithm
Source: PeerJ Comput Sci. 2023 Nov 29;9:e1690. doi: 10.7717/peerj-cs.1690 (PMC10703031; doi:10.7717/peerj-cs.1690)
Supplement: Supplemental Information 1 [file peerj-cs-09-1690-s001.zip › code/heu/library/algorithms/ou/evaluator.cc]

// Copyright 2022 Ant Group Co., Ltd.
//
// Licensed under the Apache License, Version 2.0 (the "License");
// you may not use this file except in compliance with the License.
// You may obtain a copy of the License at
//
//     http://www.apache.org/licenses/LICENSE-2.0
//
// Unless required by applicable law or agreed to in writing, software
// distributed under the License is distributed on an "AS IS" BASIS,
// WITHOUT WARRANTIES OR CONDITIONS OF ANY KIND, either express or implied.
// See the License for the specific language governing permissions and
// limitations under the License.

#include "heu/library/algorithms/ou/evaluator.h"

#include "heu/library/algorithms/util/he_assert.h"

namespace heu::lib::algorithms::ou {

#define VALIDATE(ct)                                   \
  HE_ASSERT(!(ct).c_.IsNegative() && (ct).c_ < pk_.n_, \
            "Evaluator: Invalid ciphertext")

void Evaluator::Randomize(Ciphertext* ct) const {
  VALIDATE(*ct);
  pk_.m_space_->MulMod(ct->c_, encryptor_.GetHr(), &(ct->c_));
}

Ciphertext Evaluator::Add(const Ciphertext& a, const Ciphertext& b) const {
  VALIDATE(a);
  VALIDATE(b);

  Ciphertext out;
  pk_.m_space_->MulMod(a.c_, b.c_, &(out.c_));
  return out;
}

void Evaluator::AddInplace(Ciphertext* a, const Ciphertext& b) const {
  VALIDATE(*a);
  VALIDATE(b);

  pk_.m_space_->MulMod(a->c_, b.c_, &(a->c_));
}

Ciphertext Evaluator::Add(const Ciphertext& a, const MPInt& p) const {
  VALIDATE(a);
  YACL_ENFORCE(p.CompareAbs(pk_.PlaintextBound()) < 0,
               "plaintext number out of range, message={}, max (abs)={}",
               p.ToHexString(), pk_.PlaintextBound());

  MPInt gm;
  if (p.IsNegative()) {
    pk_.m_space_->PowMod(*pk_.cgi_table_, p.Abs(), &gm);
  } else {
    pk_.m_space_->PowMod(*pk_.cg_table_, p, &gm);
  }

  Ciphertext out;
  pk_.m_space_->MulMod(a.c_, gm, &(out.c_));
  return out;
}

void Evaluator::AddInplace(Ciphertext* a, const MPInt& p) const {
  *a = Add(*a, p);
}

Ciphertext Evaluator::Sub(const Ciphertext& a, const Ciphertext& b) const {
  return Add(a, Negate(b));
}

void Evaluator::SubInplace(Ciphertext* a, const Ciphertext& b) const {
  AddInplace(a, Negate(b));
}

Ciphertext Evaluator::Sub(const Ciphertext& a, const MPInt& p) const {
  MPInt b;
  p.Negate(&b);
  return Add(a, b);
}

void Evaluator::SubInplace(Ciphertext* a, const MPInt& p) const {
  MPInt b;
  p.Negate(&b);
  AddInplace(a, b);
}

Ciphertext Evaluator::Sub(const MPInt& p, const Ciphertext& a) const {
  return Add(Negate(a), p);
}

Ciphertext Evaluator::Negate(const Ciphertext& a) const {
  VALIDATE(a);
  MPInt tmp(a.c_);
  pk_.m_space_->MapBackToZSpace(&tmp);
  Ciphertext out;
  MPInt::InvertMod(tmp, pk_.n_, &out.c_);
  pk_.m_space_->MapIntoMSpace(&out.c_);
  return out;
}

void Evaluator::NegateInplace(Ciphertext* a) const { *a = Negate(*a); }

Ciphertext Evaluator::Mul(const Ciphertext& a, const MPInt& p) const {
  // No need to check size of p because ciphertext overflow is allowed
  VALIDATE(a);

  // Handle some values specially to speed up computation
  auto p_bits = p.BitCount();
  if (p_bits == 0) {
    return Ciphertext(pk_.m_space_->GetIdentity());
  } else if (p_bits == 1) {
    if (p.IsNegative()) {
      // p = -1
      return Negate(a);
    } else {
      // p == 1
      return a;
    }
  }

  Ciphertext out;
  MPInt c(a.c_);
  pk_.m_space_->MapBackToZSpace(&c);
  MPInt::PowMod(c, p, pk_.n_, &out.c_);
  pk_.m_space_->MapIntoMSpace(&out.c_);
  return out;
}

void Evaluator::MulInplace(Ciphertext* a, const MPInt& p) const {
  *a = Mul(*a, p);
}

}  // namespace heu::lib::algorithms::ou
