# Supplementary material for: Digital marketing program design based on abnormal consumer behavior data classification and improved homomorphic encryption algorithm
Source: PeerJ Comput Sci. 2023 Nov 29;9:e1690. doi: 10.7717/peerj-cs.1690 (PMC10703031; doi:10.7717/peerj-cs.1690)
Supplement: Supplemental Information 1 [file peerj-cs-09-1690-s001.zip › code/heu/library/algorithms/paillier_float/BUILD.bazel]

load("@yacl//bazel:yacl.bzl", "yacl_cc_library", "yacl_cc_test")

yacl_cc_library(
    name = "paillier_float",
    srcs = [
        "decryptor.cc",
        "encryptor.cc",
        "evaluator.cc",
        "internal/codec.cc",
        "key_gen.cc",
        "public_key.cc",
        "secret_key.cc",
    ],
    hdrs = [
        "ciphertext.h",
        "decryptor.h",
        "encryptor.h",
        "evaluator.h",
        "internal/codec.h",
        "key_gen.h",
        "paillier.h",
        "public_key.h",
        "secret_key.h",
    ],
    linkopts = ["-lm"],  # codec
    visibility = ["//visibility:public"],
    deps = [
        "//heu/library/algorithms/util",
        "@com_github_msgpack_msgpack//:msgpack",
        "@com_google_absl//absl/types:optional",
    ],
)

yacl_cc_test(
    name = "paillier_test",
    srcs = ["paillier_test.cc"],
    deps = [
        "//heu/library/algorithms/paillier_float",
    ],
)

yacl_cc_test(
    name = "codec_test",
    srcs = ["internal/codec_test.cc"],
    deps = [
        ":paillier_float",
    ],
)
