# Supplementary material for: Digital marketing program design based on abnormal consumer behavior data classification and improved homomorphic encryption algorithm
Source: PeerJ Comput Sci. 2023 Nov 29;9:e1690. doi: 10.7717/peerj-cs.1690 (PMC10703031; doi:10.7717/peerj-cs.1690)
Supplement: Supplemental Information 1 [file peerj-cs-09-1690-s001.zip › code/heu/library/algorithms/paillier_float/evaluator.cc]

// Copyright 2022 Ant Group Co., Ltd.
//
// Licensed under the Apache License, Version 2.0 (the "License");
// you may not use this file except in compliance with the License.
// You may obtain a copy of the License at
//
//     http://www.apache.org/licenses/LICENSE-2.0
//
// Unless required by applicable law or agreed to in writing, software
// distributed under the License is distributed on an "AS IS" BASIS,
// WITHOUT WARRANTIES OR CONDITIONS OF ANY KIND, either express or implied.
// See the License for the specific language governing permissions and
// limitations under the License.

#include "heu/library/algorithms/paillier_float/evaluator.h"

#include "heu/library/algorithms/paillier_float/internal/codec.h"

namespace heu::lib::algorithms::paillier_f {

Ciphertext Evaluator::Add(const Ciphertext& a, const Ciphertext& b) const {
  Ciphertext c;
  if (a.exponent_ > b.exponent_) {
    Ciphertext new_a = a;
    DecreaseExponentTo(&new_a, b.exponent_);
    c.exponent_ = b.exponent_;
    c.c_ = AddRaw(new_a.c_, b.c_);
  } else if (a.exponent_ < b.exponent_) {
    Ciphertext new_b = b;
    DecreaseExponentTo(&new_b, a.exponent_);
    c.exponent_ = a.exponent_;
    c.c_ = AddRaw(a.c_, new_b.c_);
  } else {
    c.exponent_ = a.exponent_;
    c.c_ = AddRaw(a.c_, b.c_);
  }

  return c;
}

void Evaluator::Randomize(Ciphertext* ct) const {
  AddInplace(ct, encryptor_.EncryptZero());
}

Ciphertext Evaluator::Add(const Ciphertext& a, const MPInt& b) const {
  internal::EncodedNumber encoded_b = internal::Codec(pk_).Encode(b);

  Ciphertext cipher_b = encryptor_.EncryptEncoded(encoded_b, 1);
  return Add(a, cipher_b);
}
Ciphertext Evaluator::Add(const Ciphertext& a, double b) const {
  internal::EncodedNumber encoded_b = internal::Codec(pk_).Encode(b);

  Ciphertext cipher_b = encryptor_.EncryptEncoded(encoded_b, 1);
  return Add(a, cipher_b);
}

void Evaluator::AddInplace(Ciphertext* a, const Ciphertext& b) const {
  *a = Add(*a, b);
}
void Evaluator::AddInplace(Ciphertext* a, const MPInt& b) const {
  *a = Add(*a, b);
}
void Evaluator::AddInplace(Ciphertext* a, double b) const { *a = Add(*a, b); }

MPInt Evaluator::AddRaw(const MPInt& a, const MPInt& b) const {
  MPInt c;
  MPInt::MulMod(a, b, pk_.n_square_, &c);
  return c;
}

Ciphertext Evaluator::Sub(const Ciphertext& a, const Ciphertext& b) const {
  return Add(a, Negate(b));
}

Ciphertext Evaluator::Sub(const Ciphertext& a, const MPInt& b) const {
  MPInt nb;
  b.Negate(&nb);
  return Add(a, nb);
}

void Evaluator::SubInplace(Ciphertext* a, const Ciphertext& b) const {
  *a = Sub(*a, b);
}

void Evaluator::SubInplace(Ciphertext* a, const MPInt& b) const {
  *a = Sub(*a, b);
}

Ciphertext Evaluator::Sub(const MPInt& p, const Ciphertext& a) const {
  return Add(Negate(a), p);
}

Ciphertext Evaluator::Mul(const Ciphertext& a, const MPInt& b) const {
  internal::EncodedNumber encoded_b = internal::Codec(pk_).Encode(b);

  Ciphertext c;
  c.exponent_ = a.exponent_ + encoded_b.exponent;
  c.c_ = MulRaw(a.c_, encoded_b.encoding);
  return c;
}

Ciphertext Evaluator::Mul(const Ciphertext& a, double b) const {
  internal::EncodedNumber encoded_b = internal::Codec(pk_).Encode(b);

  Ciphertext c;
  c.exponent_ = a.exponent_ + encoded_b.exponent;
  c.c_ = MulRaw(a.c_, encoded_b.encoding);
  return c;
}

void Evaluator::MulInplace(Ciphertext* a, const MPInt& b) const {
  *a = Mul(*a, b);
}
void Evaluator::MulInplace(Ciphertext* a, double b) const { *a = Mul(*a, b); }

Ciphertext Evaluator::Negate(const Ciphertext& a) const {
  return Mul(a, MPInt(-1));
}

void Evaluator::NegateInplace(Ciphertext* a) const { *a = Negate(*a); }

MPInt Evaluator::MulRaw(const MPInt& a, const MPInt& b) const {
  MPInt c;
  MPInt::PowMod(a, b, pk_.n_square_, &c);
  return c;
}

void Evaluator::DecreaseExponentTo(Ciphertext* cipher, int new_exp) const {
  YACL_ENFORCE(new_exp <= cipher->exponent_,
               "new_exp should <= cipher's exponent");

  MPInt factor;
  MPInt::Pow(internal::Codec::kBaseCache, cipher->exponent_ - new_exp, &factor);

  internal::EncodedNumber encoded_factor = internal::Codec(pk_).Encode(factor);

  // TODO: mutiply c_ and factor
  cipher->c_ = MulRaw(cipher->c_, encoded_factor.encoding);
  cipher->exponent_ = new_exp;
}

}  // namespace heu::lib::algorithms::paillier_f
