# Supplementary material for: Digital marketing program design based on abnormal consumer behavior data classification and improved homomorphic encryption algorithm
Source: PeerJ Comput Sci. 2023 Nov 29;9:e1690. doi: 10.7717/peerj-cs.1690 (PMC10703031; doi:10.7717/peerj-cs.1690)
Supplement: Supplemental Information 1 [file peerj-cs-09-1690-s001.zip › code/heu/library/algorithms/paillier_float/paillier.h]

// Copyright 2022 Ant Group Co., Ltd.
//
// Licensed under the Apache License, Version 2.0 (the "License");
// you may not use this file except in compliance with the License.
// You may obtain a copy of the License at
//
//     http://www.apache.org/licenses/LICENSE-2.0
//
// Unless required by applicable law or agreed to in writing, software
// distributed under the License is distributed on an "AS IS" BASIS,
// WITHOUT WARRANTIES OR CONDITIONS OF ANY KIND, either express or implied.
// See the License for the specific language governing permissions and
// limitations under the License.

#pragma once

// Paillier_float supports encrypt floating numbers,
// and supports ciphertext overflow detection in decryption stage

#include "heu/library/algorithms/paillier_float/ciphertext.h"
#include "heu/library/algorithms/paillier_float/decryptor.h"
#include "heu/library/algorithms/paillier_float/encryptor.h"
#include "heu/library/algorithms/paillier_float/evaluator.h"
#include "heu/library/algorithms/paillier_float/key_gen.h"
#include "heu/library/algorithms/paillier_float/public_key.h"
#include "heu/library/algorithms/paillier_float/secret_key.h"
