# Supplementary material for: Digital marketing program design based on abnormal consumer behavior data classification and improved homomorphic encryption algorithm
Source: PeerJ Comput Sci. 2023 Nov 29;9:e1690. doi: 10.7717/peerj-cs.1690 (PMC10703031; doi:10.7717/peerj-cs.1690)
Supplement: Supplemental Information 1 [file peerj-cs-09-1690-s001.zip › code/heu/library/algorithms/paillier_float/secret_key.h]

// Copyright 2022 Ant Group Co., Ltd.
//
// Licensed under the Apache License, Version 2.0 (the "License");
// you may not use this file except in compliance with the License.
// You may obtain a copy of the License at
//
//     http://www.apache.org/licenses/LICENSE-2.0
//
// Unless required by applicable law or agreed to in writing, software
// distributed under the License is distributed on an "AS IS" BASIS,
// WITHOUT WARRANTIES OR CONDITIONS OF ANY KIND, either express or implied.
// See the License for the specific language governing permissions and
// limitations under the License.

#pragma once

#include <memory>

#include "msgpack.hpp"

#include "heu/library/algorithms/paillier_float/public_key.h"
#include "heu/library/algorithms/util/he_object.h"
#include "heu/library/algorithms/util/mp_int.h"

namespace heu::lib::algorithms::paillier_f {
// Forward declaration
class Decryptor;

class SecretKey : public HeObject<SecretKey> {
 public:
  SecretKey() = default;
  SecretKey(PublicKey pk, MPInt p, MPInt q);

 private:
  MPInt x_;
  MPInt lambda_;
  PublicKey pk_;

 public:
  MSGPACK_DEFINE(x_, lambda_, pk_);

  bool operator==(const SecretKey &other) const {
    return x_ == other.x_ && lambda_ == other.lambda_ && pk_ == other.pk_;
  }

  bool operator!=(const SecretKey &other) const {
    return !this->operator==(other);
  }

  [[nodiscard]] std::string ToString() const override;

  friend class KeyGenerator;
  friend class Decryptor;
};

}  // namespace heu::lib::algorithms::paillier_f
