# Supplementary material for: Digital marketing program design based on abnormal consumer behavior data classification and improved homomorphic encryption algorithm
Source: PeerJ Comput Sci. 2023 Nov 29;9:e1690. doi: 10.7717/peerj-cs.1690 (PMC10703031; doi:10.7717/peerj-cs.1690)
Supplement: Supplemental Information 1 [file peerj-cs-09-1690-s001.zip › code/heu/library/algorithms/paillier_ipcl/BUILD.bazel]

load("@yacl//bazel:yacl.bzl", "yacl_cc_binary", "yacl_cc_library", "yacl_cc_test")

package(default_visibility = ["//visibility:public"])

yacl_cc_library(
    name = "paillier_ipcl",
    hdrs = ["ipcl.h"],
    deps = select({
        "@platforms//cpu:x86_64": [
            ":paillier_ipcl_impl",
        ],
        "//conditions:default": [],
    }),
)

yacl_cc_library(
    name = "paillier_ipcl_impl",
    srcs = [
        "ciphertext.cc",
        "key_generator.cc",
        "plaintext.cc",
        "public_key.cc",
        "secret_key.cc",
        "utils.cc",
        "vector_decryptor.cc",
        "vector_encryptor.cc",
        "vector_evaluator.cc",
    ],
    hdrs = [
        "ciphertext.h",
        "key_generator.h",
        "plaintext.h",
        "public_key.h",
        "secret_key.h",
        "utils.h",
        "vector_decryptor.h",
        "vector_encryptor.h",
        "vector_evaluator.h",
    ],
    target_compatible_with = [
        "@platforms//cpu:x86_64",
    ],
    deps = [
        "//heu/library/algorithms/util",
        "@com_github_fmtlib_fmt//:fmtlib",
        "@com_github_intel_ipcl//:ipcl",
        "@com_github_msgpack_msgpack//:msgpack",
        "@com_github_uscilab_cereal//:cereal",
        "@yacl//yacl/base:byte_container_view",
        "@yacl//yacl/base:int128",
    ],
)

yacl_cc_test(
    name = "ipcl_test",
    srcs = ["ipcl_test.cc"],
    target_compatible_with = [
        "@platforms//cpu:x86_64",
    ],
    deps = [
        ":paillier_ipcl",
    ],
)
