# Supplementary material for: Digital marketing program design based on abnormal consumer behavior data classification and improved homomorphic encryption algorithm
Source: PeerJ Comput Sci. 2023 Nov 29;9:e1690. doi: 10.7717/peerj-cs.1690 (PMC10703031; doi:10.7717/peerj-cs.1690)
Supplement: Supplemental Information 1 [file peerj-cs-09-1690-s001.zip › code/heu/library/algorithms/paillier_ipcl/key_generator.cc]

// Copyright (C) 2021 Intel Corporation
// SPDX-License-Identifier: Apache-2.0

#include "heu/library/algorithms/paillier_ipcl/key_generator.h"

#include "ipcl/ipcl.hpp"

namespace heu::lib::algorithms::paillier_ipcl {

void KeyGenerator::Generate(int key_size, SecretKey* sk, PublicKey* pk) {
  ipcl::KeyPair key_pair;
  bool enable_DJN = true;  // enable DJN scheme by default

  key_pair = ipcl::generateKeypair(key_size, enable_DJN);
  pk->Init(key_pair.pub_key);
  sk->Init(key_pair.priv_key);
}

void KeyGenerator::Generate(SecretKey* sk, PublicKey* pk) {
  Generate(2048, sk, pk);
}

}  // namespace heu::lib::algorithms::paillier_ipcl
