# Supplementary material for: Digital marketing program design based on abnormal consumer behavior data classification and improved homomorphic encryption algorithm
Source: PeerJ Comput Sci. 2023 Nov 29;9:e1690. doi: 10.7717/peerj-cs.1690 (PMC10703031; doi:10.7717/peerj-cs.1690)
Supplement: Supplemental Information 1 [file peerj-cs-09-1690-s001.zip › code/heu/library/algorithms/paillier_ipcl/key_generator.h]

// Copyright (C) 2021 Intel Corporation
// SPDX-License-Identifier: Apache-2.0

#pragma once

#include "heu/library/algorithms/paillier_ipcl/public_key.h"
#include "heu/library/algorithms/paillier_ipcl/secret_key.h"

namespace heu::lib::algorithms::paillier_ipcl {

class KeyGenerator {
 public:
  // Generate PHE key pair
  static void Generate(int key_size, SecretKey* sk, PublicKey* pk);
  // Generate PHE key pair by default configs
  static void Generate(SecretKey* sk, PublicKey* pk);
};

}  // namespace heu::lib::algorithms::paillier_ipcl
