# Supplementary material for: Digital marketing program design based on abnormal consumer behavior data classification and improved homomorphic encryption algorithm
Source: PeerJ Comput Sci. 2023 Nov 29;9:e1690. doi: 10.7717/peerj-cs.1690 (PMC10703031; doi:10.7717/peerj-cs.1690)
Supplement: Supplemental Information 1 [file peerj-cs-09-1690-s001.zip › code/heu/library/algorithms/paillier_ipcl/plaintext.cc]

// Copyright (C) 2021 Intel Corporation
// SPDX-License-Identifier: Apache-2.0

#include "heu/library/algorithms/paillier_ipcl/plaintext.h"

#include <algorithm>

#include "cereal/archives/portable_binary.hpp"
#include "ipcl/utils/common.hpp"
#include "yacl/base/int128.h"

#include "heu/library/algorithms/paillier_ipcl/utils.h"

namespace heu::lib::algorithms::paillier_ipcl {

template <>
void Plaintext::Set(BigNumber value) {
  bn_ = value;
}

template <>
void Plaintext::Set(Plaintext value) {
  bn_ = value.bn_;
}

template <>
void Plaintext::Set(uint8_t value) {
  bn_ = BigNumber((uint32_t)value);
}

template <>
void Plaintext::Set(uint16_t value) {
  bn_ = BigNumber((uint32_t)value);
}

template <>
void Plaintext::Set(uint32_t value) {
  bn_ = BigNumber(value);
}

template <>
void Plaintext::Set(uint64_t value) {
  uint32_t val[2];
  val[0] = value & 0xFFFFFFFF;
  val[1] = (value >> 32) & 0xFFFFFFFF;
  bn_ = BigNumber(val, 2);
}

template <>
void Plaintext::Set(uint128_t value) {
  uint32_t val[4];
  val[0] = value & 0xFFFFFFFF;
  val[1] = (value >> 32) & 0xFFFFFFFF;
  val[2] = (value >> 64) & 0xFFFFFFFF;
  val[3] = (value >> 96) & 0xFFFFFFFF;
  bn_ = BigNumber(val, 4);
}

template <>
void Plaintext::Set(int8_t value) {
  bn_ = BigNumber((int32_t)value);
}

template <>
void Plaintext::Set(int16_t value) {
  bn_ = BigNumber((int32_t)value);
}

template <>
void Plaintext::Set(int32_t value) {
  bn_ = BigNumber(value);
}

template <>
void Plaintext::Set(int64_t value) {
  uint64_t avalue = value > 0 ? value : -value;
  auto sign = value > 0 ? IppsBigNumPOS : IppsBigNumNEG;
  uint32_t val[2];
  val[0] = avalue & 0xFFFFFFFF;
  val[1] = (avalue >> 32) & 0xFFFFFFFF;
  bn_ = BigNumber(val, 2, sign);
}

template <>
void Plaintext::Set(int128_t value) {
  uint128_t avalue = value > 0 ? value : -value;
  auto sign = value > 0 ? IppsBigNumPOS : IppsBigNumNEG;
  uint32_t val[4];
  val[0] = avalue & 0xFFFFFFFF;
  val[1] = (avalue >> 32) & 0xFFFFFFFF;
  val[2] = (avalue >> 64) & 0xFFFFFFFF;
  val[3] = (avalue >> 96) & 0xFFFFFFFF;
  bn_ = BigNumber(val, 4, sign);
}

void Plaintext::Set(const std::string &num, int radix) {
  YACL_ENFORCE(radix == 10 || radix == 16,
               "Only support radix=10 or radix=16.");
  bn_ = BigNumber(num.c_str());
}

template <>
uint8_t Plaintext::Get() const {
  std::vector<uint32_t> vec;
  bn_.num2vec(vec);
  uint8_t value = vec[0] & 0xFF;
  return value;
}

template <>
uint16_t Plaintext::Get() const {
  std::vector<uint32_t> vec;
  bn_.num2vec(vec);
  uint16_t value = vec[0] & 0xFFFF;
  return value;
}

template <>
uint32_t Plaintext::Get() const {
  std::vector<uint32_t> vec;
  bn_.num2vec(vec);
  return vec[0];
}

template <>
uint64_t Plaintext::Get() const {
  std::vector<uint32_t> vec;
  bn_.num2vec(vec);
  auto size = std::min((int)vec.size(), 2);
  uint64_t value = 0;
  for (auto i = 0; i < size; i++) {
    value += (uint64_t)vec[i] << i * 32;
  }
  return value;
}

template <>
uint128_t Plaintext::Get() const {
  std::vector<uint32_t> vec;
  bn_.num2vec(vec);
  auto size = std::min((int)vec.size(), 4);
  uint128_t value = 0;
  for (auto i = 0; i < size; i++) {
    value += (uint128_t)vec[i] << i * 32;
  }
  return value;
}

template <>
int8_t Plaintext::Get() const {
  IppsBigNumSGN sign;
  uint32_t *data;
  ippsRef_BN(&sign, nullptr, &data, bn_);
  uint8_t avalue = data[0] & 0xFF;
  int8_t value = sign == IppsBigNumPOS ? avalue : -avalue;
  return value;
}

template <>
int16_t Plaintext::Get() const {
  IppsBigNumSGN sign;
  uint32_t *data;
  ippsRef_BN(&sign, nullptr, &data, bn_);
  uint16_t avalue = data[0] & 0xFFFF;
  int16_t value = sign == IppsBigNumPOS ? avalue : -avalue;
  return value;
}

template <>
int32_t Plaintext::Get() const {
  IppsBigNumSGN sign;
  uint32_t *data;
  ippsRef_BN(&sign, nullptr, &data, bn_);
  int32_t value = sign == IppsBigNumPOS ? data[0] : -data[0];
  return value;
}

template <>
int64_t Plaintext::Get() const {
  IppsBigNumSGN sign;
  uint32_t *data;
  int bit_size;
  ippsRef_BN(&sign, &bit_size, &data, bn_);
  auto size = std::min((bit_size + 31) >> 5, 2);
  uint64_t avalue = 0;
  for (auto i = 0; i < size; i++) {
    avalue += (uint64_t)data[i] << i * 32;
  }
  int64_t value = sign == IppsBigNumPOS ? avalue : -avalue;
  return value;
}

template <>
int128_t Plaintext::Get() const {
  IppsBigNumSGN sign;
  uint32_t *data;
  int bit_size;
  ippsRef_BN(&sign, &bit_size, &data, bn_);
  auto size = std::min((bit_size + 31) >> 5, 4);
  uint128_t avalue = 0;
  for (auto i = 0; i < size; i++) {
    avalue += (uint128_t)data[i] << i * 32;
  }
  int128_t value = sign == IppsBigNumPOS ? avalue : -avalue;
  return value;
}

// For Passing CI test
template <>
void Plaintext::Set(double value) {
  int64_t int_val = static_cast<int64_t>(value);
  Set(int_val);
}

template <>
double Plaintext::Get() const {
  int64_t ret = this->Get<int64_t>();
  return (double)ret;
}

template <>
void Plaintext::Set(float value) {
  int64_t int_val = static_cast<int64_t>(value);
  Set(int_val);
}

template <>
float Plaintext::Get() const {
  int64_t ret = this->Get<int64_t>();
  return (float)ret;
}
// For Passing CI test

yacl::Buffer Plaintext::Serialize() const {
  std::ostringstream os;
  {
    cereal::PortableBinaryOutputArchive archive(os);
    archive(bn_);
  }
  yacl::Buffer buf(os.str().data(), os.str().size());
  return buf;
}

void Plaintext::Deserialize(yacl::ByteContainerView buffer) {
  std::istringstream is((std::string)buffer);
  {
    cereal::PortableBinaryInputArchive archive(is);
    archive(bn_);
  }
}

std::string Plaintext::ToString() const { return paillier_ipcl::ToString(bn_); }

std::ostream &operator<<(std::ostream &os, const Plaintext &pt) {
  os << pt.ToString();
  return os;
}

std::string Plaintext::ToHexString() const {
  std::string s;
  bn_.num2hex(s);
  return s;
}

yacl::Buffer Plaintext::ToBytes(size_t byte_len, Endian endian) const {
  YACL_ENFORCE(byte_len > 0, "Error: data buffer shouldn't be empty.");
  yacl::Buffer buf(byte_len);
  ToBytes(buf.data<unsigned char>(), byte_len, endian);
  return buf;
}

void Plaintext::ToBytes(unsigned char *buf, size_t buf_len,
                        Endian endian) const {
  std::vector<unsigned char> char_vec;
  if (endian == Endian::big) {
    BigNumber::toBin(buf, buf_len, this->bn_);
  } else {
    bn_.num2char(char_vec);
    memcpy(buf, char_vec.data(), buf_len);
  }
}

Plaintext Plaintext::operator-() const {
  Plaintext result;
  IppsBigNumSGN sign;
  int bit_len;
  Ipp32u *data;
  ippsRef_BN(&sign, &bit_len, &data, bn_);
  auto rev_sign = (sign == IppsBigNumPOS) ? IppsBigNumNEG : IppsBigNumPOS;
  result.bn_ = BigNumber(data, BITSIZE_WORD(bit_len), rev_sign);
  return result;
}

void Plaintext::NegateInplace() { *this = -(*this); }

size_t Plaintext::BitCount() const { return bn_.BitSize(); }

Plaintext Plaintext::operator+(const Plaintext &op2) const {
  Plaintext result;
  result.bn_ = bn_ + op2.bn_;
  return result;
}

Plaintext Plaintext::operator-(const Plaintext &op2) const {
  Plaintext result;
  result.bn_ = bn_ - op2.bn_;
  return result;
}

Plaintext Plaintext::operator*(const Plaintext &op2) const {
  Plaintext result;
  result.bn_ = bn_ * op2.bn_;
  return result;
}

Plaintext Plaintext::operator/(const Plaintext &op2) const {
  Plaintext result;
  result.bn_ = bn_ / op2.bn_;
  return result;
}

Plaintext Plaintext::operator%(const Plaintext &op2) const {
  Plaintext result;
  result.bn_ = bn_ % op2.bn_;
  return result;
}

Plaintext Plaintext::operator&(const Plaintext &op2) const {
  std::vector<uint32_t> a_vec;
  std::vector<uint32_t> b_vec;
  std::vector<uint32_t> c_vec;
  bool is_res_negtive;
  if ((this->IsNegative() && !op2.IsNegative()) ||
      (!this->IsNegative() && op2.IsNegative())) {
    is_res_negtive = true;
  } else {
    is_res_negtive = false;
  }
  uint32_t ac = 1, bc = 1, cc = 1;
  auto a_size = bn_.DwordSize();
  auto b_size = op2.bn_.DwordSize();
  bn_.num2vec(a_vec);
  op2.bn_.num2vec(b_vec);
  int size = std::max(a_size, b_size);
  for (int i = 0; i < size; i++) {
    uint32_t a, b, c;
    if (this->IsNegative()) {
      ac += (i < a_size) ? (~a_vec[i] & UINT32_MASK) : UINT32_MASK;
      a = ac & UINT32_MASK;
      ac = 1;
    } else {
      a = (i < a_size) ? a_vec[i] : (uint32_t)0;
    }
    if (op2.IsNegative()) {
      bc += (i < b_size) ? (~b_vec[i] & UINT32_MASK) : UINT32_MASK;
      b = bc & UINT32_MASK;
      bc = 1;
    } else {
      b = (i < b_size) ? b_vec[i] : (uint32_t)0;
    }
    c = a & b;
    if (is_res_negtive) {
      cc += ~c & UINT32_MASK;
      c = cc & UINT32_MASK;
      cc = 1;
    }
    c_vec.push_back(c);
  }
  Clamp(c_vec);
  IppsBigNumSGN sign = is_res_negtive ? IppsBigNumNEG : IppsBigNumPOS;
  BigNumber new_bn(c_vec.data(), c_vec.size(), sign);
  Plaintext res(new_bn);
  return res;
}

Plaintext Plaintext::operator|(const Plaintext &op2) const {
  std::vector<uint32_t> a_vec;
  std::vector<uint32_t> b_vec;
  std::vector<uint32_t> c_vec;
  bool is_res_negtive;
  if (this->IsZero() && op2.IsZero()) {
    return *this;
  }
  if ((this->IsNegative() && !op2.IsNegative()) ||
      (!this->IsNegative() && op2.IsNegative())) {
    is_res_negtive = true;
  } else {
    is_res_negtive = false;
  }
  uint32_t ac = 1, bc = 1, cc = 1;
  auto a_size = bn_.DwordSize();
  auto b_size = op2.bn_.DwordSize();
  bn_.num2vec(a_vec);
  op2.bn_.num2vec(b_vec);
  int size = std::max(a_size, b_size);
  for (int i = 0; i < size; i++) {
    uint32_t a, b, c;
    if (this->IsNegative()) {
      ac += (i < a_size) ? (~a_vec[i] & UINT32_MASK) : UINT32_MASK;
      a = ac & UINT32_MASK;
      ac = 1;
    } else {
      a = (i < a_size) ? a_vec[i] : (uint32_t)0;
    }
    if (op2.IsNegative()) {
      bc += (i < b_size) ? (~b_vec[i] & UINT32_MASK) : UINT32_MASK;
      b = bc & UINT32_MASK;
      bc = 1;
    } else {
      b = (i < b_size) ? b_vec[i] : (uint32_t)0;
    }
    c = a | b;
    if (is_res_negtive) {
      cc += ~c & UINT32_MASK;
      c = cc & UINT32_MASK;
      cc = 1;
    }
    c_vec.push_back(c);
  }
  Clamp(c_vec);
  IppsBigNumSGN sign = is_res_negtive ? IppsBigNumNEG : IppsBigNumPOS;
  BigNumber new_bn(c_vec.data(), c_vec.size(), sign);
  Plaintext res(new_bn);
  return res;
}

Plaintext Plaintext::operator^(const Plaintext &op2) const {
  std::vector<uint32_t> a_vec;
  std::vector<uint32_t> b_vec;
  std::vector<uint32_t> c_vec;
  bool is_res_negtive;
  if ((this->IsNegative() && !op2.IsNegative()) ||
      (!this->IsNegative() && op2.IsNegative())) {
    is_res_negtive = true;
  } else {
    is_res_negtive = false;
  }
  uint32_t ac = 1, bc = 1, cc = 1;
  auto a_size = bn_.DwordSize();
  auto b_size = op2.bn_.DwordSize();
  bn_.num2vec(a_vec);
  op2.bn_.num2vec(b_vec);
  int size = std::max(a_size, b_size);
  for (int i = 0; i < size; i++) {
    uint32_t a, b, c;
    if (this->IsNegative()) {
      ac += (i < a_size) ? (~a_vec[i] & UINT32_MASK) : UINT32_MASK;
      a = ac & UINT32_MASK;
      ac = 1;
    } else {
      a = (i < a_size) ? a_vec[i] : (uint32_t)0;
    }
    if (op2.IsNegative()) {
      bc += (i < b_size) ? (~b_vec[i] & UINT32_MASK) : UINT32_MASK;
      b = bc & UINT32_MASK;
      bc = 1;
    } else {
      b = (i < b_size) ? b_vec[i] : (uint32_t)0;
    }
    c = a ^ b;
    if (is_res_negtive) {
      cc += ~c & UINT32_MASK;
      c = cc & UINT32_MASK;
      cc = 1;
    }
    c_vec.push_back(c);
  }
  Clamp(c_vec);
  BigNumber new_bn;
  IppsBigNumSGN sign = is_res_negtive ? IppsBigNumNEG : IppsBigNumPOS;
  new_bn.Set(c_vec.data(), c_vec.size(), sign);
  Plaintext res(new_bn);
  return res;
}

Plaintext Plaintext::operator<<(size_t op2) const {
  std::vector<uint32_t> bn_vec;
  bn_.num2vec(bn_vec);
  ShiftLeftN(bn_vec, op2);
  BigNumber new_bn(bn_vec.data(), bn_vec.size());
  Plaintext res(new_bn);
  return res;
}

Plaintext Plaintext::operator>>(size_t op2) const {
  std::vector<uint32_t> bn_vec;
  bn_.num2vec(bn_vec);
  ShiftRightN(bn_vec, op2);
  BigNumber new_bn(bn_vec.data(), bn_vec.size());
  Plaintext res(new_bn);
  return res;
}

Plaintext Plaintext::operator+=(const Plaintext &op2) {
  bn_ += op2.bn_;
  return *this;
}

Plaintext Plaintext::operator-=(const Plaintext &op2) {
  bn_ -= op2.bn_;
  return *this;
}

Plaintext Plaintext::operator*=(const Plaintext &op2) {
  bn_ *= op2.bn_;
  return *this;
}

Plaintext Plaintext::operator/=(const Plaintext &op2) {
  bn_ /= op2.bn_;
  return *this;
}

Plaintext Plaintext::operator%=(const Plaintext &op2) {
  bn_ %= op2.bn_;
  return *this;
}

Plaintext Plaintext::operator&=(const Plaintext &op2) {
  *this = *this & op2;
  return *this;
}
Plaintext Plaintext::operator|=(const Plaintext &op2) {
  *this = *this | op2;
  return *this;
}

Plaintext Plaintext::operator^=(const Plaintext &op2) {
  *this = *this ^ op2;
  return *this;
}

Plaintext Plaintext::operator<<=(size_t op2) {
  std::vector<uint32_t> bn_vec;
  bn_.num2vec(bn_vec);
  ShiftLeftN(bn_vec, op2);
  BigNumber tmp(bn_vec.data(), bn_vec.size());  // bn.Set() is not workable, so
                                                // use assginment constructor.
  bn_ = tmp;
  return *this;
}
Plaintext Plaintext::operator>>=(size_t op2) {
  std::vector<uint32_t> bn_vec;
  bn_.num2vec(bn_vec);
  ShiftRightN(bn_vec, op2);
  BigNumber tmp(bn_vec.data(), bn_vec.size());  // bn.Set() is not workable, so
                                                // use assginment constructor.
  bn_ = tmp;
  return *this;
}

bool Plaintext::operator>(const Plaintext &other) const {
  return bn_ > other.bn_;
}

bool Plaintext::operator<(const Plaintext &other) const {
  return bn_ < other.bn_;
}

bool Plaintext::operator>=(const Plaintext &other) const {
  return bn_ >= other.bn_;
}

bool Plaintext::operator<=(const Plaintext &other) const {
  return bn_ <= other.bn_;
}

bool Plaintext::operator==(const Plaintext &other) const {
  return bn_ == other.bn_;
}

bool Plaintext::operator!=(const Plaintext &other) const {
  return bn_ != other.bn_;
}

void Plaintext::RandomExactBits(size_t bit_size, Plaintext *r) {
  r->bn_ = ipcl::getRandomBN(bit_size);
}

void Plaintext::RandomLtN(const Plaintext &n, Plaintext *r) {
  do {
    Plaintext::RandomExactBits(n.BitCount(), r);
  } while (r->IsNegative() || (*r >= n));
}

Plaintext Plaintext::Absolute(const Plaintext &pt) {
  if (pt.IsNegative()) {
    return -pt;
  } else {
    return pt;
  }
}
}  // namespace heu::lib::algorithms::paillier_ipcl
