# Supplementary material for: Digital marketing program design based on abnormal consumer behavior data classification and improved homomorphic encryption algorithm
Source: PeerJ Comput Sci. 2023 Nov 29;9:e1690. doi: 10.7717/peerj-cs.1690 (PMC10703031; doi:10.7717/peerj-cs.1690)
Supplement: Supplemental Information 1 [file peerj-cs-09-1690-s001.zip › code/heu/library/algorithms/paillier_ipcl/public_key.cc]

// Copyright (C) 2021 Intel Corporation
// SPDX-License-Identifier: Apache-2.0

#include "heu/library/algorithms/paillier_ipcl/public_key.h"

#include "cereal/archives/portable_binary.hpp"

namespace heu::lib::algorithms::paillier_ipcl {

bool PublicKey::operator==(const PublicKey &other) const {
  return ipcl_pubkey_.getN() == other.ipcl_pubkey_.getN() &&
         ipcl_pubkey_.getG() == other.ipcl_pubkey_.getG() &&
         ipcl_pubkey_.getHS() == other.ipcl_pubkey_.getHS();
}

bool PublicKey::operator!=(const PublicKey &other) const {
  return !this->operator==(other);
}

std::string PublicKey::ToString() const {
  std::string n;
  std::string hs;
  ipcl_pubkey_.getN()->num2hex(n);
  ipcl_pubkey_.getHS().num2hex(hs);
  return fmt::format(
      "IPCL PK: n={}[{}bits], h_s={}, max_plaintext={}[~{}bits]", n,
      ipcl_pubkey_.getN()->BitSize(), hs, PlaintextBound().ToHexString(),
      PlaintextBound().BitCount());
}

yacl::Buffer PublicKey::Serialize() const {
  std::ostringstream os;
  {
    cereal::PortableBinaryOutputArchive archive(os);
    archive(ipcl_pubkey_);
  }
  yacl::Buffer buf(os.str().data(), os.str().size());
  return buf;
}

void PublicKey::Deserialize(yacl::ByteContainerView in) {
  std::istringstream is((std::string)in);
  {
    cereal::PortableBinaryInputArchive archive(is);
    archive(ipcl_pubkey_);
  }
}

}  // namespace heu::lib::algorithms::paillier_ipcl
