# Supplementary material for: Digital marketing program design based on abnormal consumer behavior data classification and improved homomorphic encryption algorithm
Source: PeerJ Comput Sci. 2023 Nov 29;9:e1690. doi: 10.7717/peerj-cs.1690 (PMC10703031; doi:10.7717/peerj-cs.1690)
Supplement: Supplemental Information 1 [file peerj-cs-09-1690-s001.zip › code/heu/library/algorithms/paillier_zahlen/decryptor.h]

// Copyright 2022 Ant Group Co., Ltd.
//
// Licensed under the Apache License, Version 2.0 (the "License");
// you may not use this file except in compliance with the License.
// You may obtain a copy of the License at
//
//     http://www.apache.org/licenses/LICENSE-2.0
//
// Unless required by applicable law or agreed to in writing, software
// distributed under the License is distributed on an "AS IS" BASIS,
// WITHOUT WARRANTIES OR CONDITIONS OF ANY KIND, either express or implied.
// See the License for the specific language governing permissions and
// limitations under the License.

#pragma once

#include <utility>

#include "heu/library/algorithms/paillier_zahlen/ciphertext.h"
#include "heu/library/algorithms/paillier_zahlen/public_key.h"
#include "heu/library/algorithms/paillier_zahlen/secret_key.h"

namespace heu::lib::algorithms::paillier_z {

class Decryptor {
 public:
  explicit Decryptor(PublicKey pk, SecretKey sk)
      : pk_(std::move(pk)), sk_(std::move(sk)) {}

  void Decrypt(const Ciphertext& ct, MPInt* out) const;
  MPInt Decrypt(const Ciphertext& ct) const;

 private:
  PublicKey pk_;
  SecretKey sk_;
};

}  // namespace heu::lib::algorithms::paillier_z
